# Supplementary material for: catena-Poly[[(benzil bis{[(pyridin-2-yl)methylidene]hydrazone}-κ4 N,N′,N′′,N′′′)mercury(II)]-μ-chlorido-[dichloridomercury(II)]-μ-chlorido]
Source: Acta Crystallogr Sect E Struct Rep Online. 2012 Jun 13;68(Pt 7):m903–4. doi: 10.1107/S1600536812025718 (PMC3393175; doi:10.1107/S1600536812025718)
Supplement: Supplementary file 1 [file e-68-0m903-sup1.cif]

##############################################################################
#                                                                            #
# This CIF contains the data in a paper accepted for publication in          #
# Acta Crystallographica Section E. It conforms to the requirements of       #
# Notes for Authors for Acta Crystallographica Section E, and has been       #
# peer reviewed under the auspices of the IUCr Commission on Journals.       #
#                                                                            #
# Full details of the Crystallographic Information File format               #
# are given in the paper "The Crystallographic Information File (CIF):       #
# a New Standard Archive File for Crystallography" by S. R. Hall, F. H.      #
# Allen and I. D. Brown [Acta Cryst. (1991), A47, 655-685].                  #
#                                                                            #
# The current version of the core CIF dictionary is obtainable from          #
# ftp://ftp.iucr.org/pub/cif_core.dic.                                       #
#                                                                            #
# Software is freely available for graphical display of the structure(s)     #
# in this CIF. For information consult the CIF software page                 #
# http://www.iucr.org/resources/cif/software.                                #
#                                                                            #
# This file may be used for bona fide research purposes within the           #
# scientific community so long as proper attribution is given to the journal # 
# article from which it was obtained.                                        #
#                                                                            #
##############################################################################
data_global
_audit_creation_method     'PLATON <TABLE ACC> option'
_journal_date_recd_electronic     2012-05-10
_journal_date_accepted     2012-06-06
_journal_name_full     'Acta Crystallographica, Section E'
_journal_year     2012
_journal_volume     68
_journal_issue      7
_journal_page_first     m903
_journal_page_last     m904
_journal_paper_category     QM
_journal_paper_doi     10.1107/S1600536812025718
_journal_coeditor_code     HB6787
_publ_contact_author_name
; Dr. Mehmet Akkurt
;
_publ_contact_author_address
;
Department of Physics
Faculty of Sciences
Erciyes University
38039 Kayseri
Turkey
;
_publ_contact_author_email     akkurt@erciyes.edu.tr
_publ_contact_author_fax     '+90-352-4374933'
_publ_contact_author_phone     '+90-352-4374901 ext. 33106'
_publ_section_title
;\
<i>catena</i>-Poly[[(benzil
bis{[(pyridin-2-yl)methylidene]hydrazone}-\
\k^4^<i>N</i>,<i>N</i>',<i>N</i>'',<i>N</i>''')mercury(II)]-\m-chlorido-\
[dichloridomercury(II)]-\m-chlorido]
;
loop_
    _publ_author_name
    _publ_author_address
    'Mehmet Akkurt'
; Department of Physics,
  Faculty of Sciences,
  Erciyes University,
  38039 Kayseri,
  Turkey
;
    ' Ali Akbar Khandar'
;
Department of Inorganic Chemistry,
Faculty of Chemistry,
University of Tabriz,
P.O. Box 51666, Tabriz,
Iran
;
    'Muhammad Nawaz Tahir'
;
Department of Physics,
University of Sargodha,
Sargodha,
Pakistan
;
    'Seyed Abolfazl Hosseini-Yazdi'
;
Department of Inorganic Chemistry,
Faculty of Chemistry,
University of Tabriz,
P.O. Box 51666, Tabriz,
Iran
;
    'Ghodrat Mahmoudi'
;
Department of Inorganic Chemistry,
Faculty of Chemistry,
University of Tabriz,
P.O. Box 51666, Tabriz,
Iran
;
data_I
_chemical_name_systematic
;
<i>catena</i>-Poly[[(benzil
bis{[(pyridin-2-yl)methylidene]hydrazone}-
\k^4^<i>N</i>,<i>N</i>',<i>N</i>'',<i>N</i>''')mercury(II)]-\m-chlorido-
[dichloridomercury(II)]-\m-chlorido]
;
_chemical_name_common     ?
_chemical_formula_moiety     'C26 H20 Cl4 Hg2 N6'
_chemical_formula_sum     'C26 H20 Cl4 Hg2 N6'
_chemical_formula_structural     ?
_chemical_formula_iupac     '[Hg Cl4 (C26 H20 N6)]'
_chemical_formula_weight     959.46
_chemical_melting_point     ?
_symmetry_cell_setting     monoclinic
_symmetry_space_group_name_H-M     'P 21/c'
_symmetry_space_group_name_Hall     '-P 2ybc'
loop_
    _symmetry_equiv_pos_site_id
    _symmetry_equiv_pos_as_xyz
    1 x,y,z
    2 -x,1/2+y,1/2-z
    3 -x,-y,-z
    4 x,1/2-y,1/2+z
_cell_length_a     8.8560(2)
_cell_length_b     13.8093(4)
_cell_length_c     23.6960(7)
_cell_angle_alpha     90
_cell_angle_beta     96.7020(10)
_cell_angle_gamma     90
_cell_volume     2878.10(14)
_cell_formula_units_Z     4
_cell_measurement_reflns_used     700
_cell_measurement_theta_min     3.5
_cell_measurement_theta_max     20.5
_cell_measurement_temperature     296(2)
_cell_special_details
;
;
_exptl_crystal_description     prism
_exptl_crystal_colour     green
_exptl_crystal_size_max     0.36
_exptl_crystal_size_mid     0.18
_exptl_crystal_size_min     0.16
_exptl_crystal_size_rad     ?
_exptl_crystal_density_diffrn     2.214
_exptl_crystal_density_meas     ?
_exptl_crystal_density_method     'Not Measured'
_exptl_crystal_F_000     1784
_exptl_absorpt_coefficient_mu     11.055
_exptl_absorpt_correction_type     multi-scan
_exptl_absorpt_process_details     '(SADABS; Bruker, 2005)'
_exptl_absorpt_correction_T_min     0.106
_exptl_absorpt_correction_T_max     0.171
_exptl_special_details
;
;
_diffrn_ambient_temperature     296(2)
_diffrn_radiation_type     MoK\a
_diffrn_radiation_wavelength     0.71073
_diffrn_radiation_source     'fine-focus sealed tube'
_diffrn_radiation_monochromator     graphite
_diffrn_measurement_device_type     'Bruker Kappa APEXII CCD'
_diffrn_measurement_method     \w
_diffrn_detector_area_resol_mean     ?
_diffrn_reflns_number     26994
_diffrn_reflns_av_R_equivalents     0.0351
_diffrn_reflns_av_sigmaI/netI     0.0388
_diffrn_reflns_theta_min     2.27
_diffrn_reflns_theta_max     28.32
_diffrn_reflns_theta_full     28.32
_diffrn_measured_fraction_theta_max     0.986
_diffrn_measured_fraction_theta_full     0.986
_diffrn_reflns_limit_h_min     -11
_diffrn_reflns_limit_h_max     11
_diffrn_reflns_limit_k_min     -18
_diffrn_reflns_limit_k_max     18
_diffrn_reflns_limit_l_min     -31
_diffrn_reflns_limit_l_max     31
_diffrn_reflns_reduction_process
;
;
_refine_special_details
;
Refinement on <i>F</i>^2^ for ALL reflections except those flagged by the user
for potential systematic errors. Weighted <i>R</i>-factors <i>wR</i> and all
goodnesses of fit <i>S</i> are based on <i>F</i>^2^, conventional
<i>R</i>-factors <i>R</i> are based on <i>F</i>, with <i>F</i> set to zero for
negative <i>F</i>^2^. The observed criterion of <i>F</i>^2^ > \s(<i>F</i>^2^)
is used only for calculating -<i>R</i>-factor-obs <i>etc</i>. and is not
relevant to the choice of reflections for refinement. <i>R</i>-factors based
on <i>F</i>^2^ are statistically about twice as large as those based on
<i>F</i>, and <i>R</i>-factors based on ALL data will be even larger.
;
_reflns_number_total     7066
_reflns_number_gt     5295
_reflns_threshold_expression     I>2\s(I)
_refine_ls_structure_factor_coef     Fsqd
_refine_ls_matrix_type     full
_refine_ls_R_factor_all     0.0477
_refine_ls_R_factor_gt     0.0260
_refine_ls_wR_factor_gt     0.0442
_refine_ls_wR_factor_ref     0.0489
_refine_ls_goodness_of_fit_ref     1.016
_refine_ls_restrained_S_all     1.016
_refine_ls_number_reflns     7066
_refine_ls_number_parameters     343
_refine_ls_number_restraints     0
_refine_ls_number_constraints     ?
_refine_ls_hydrogen_treatment     constr
_refine_ls_weighting_scheme     calc
_refine_ls_weighting_details
         'calc w=1/[\s^2^(Fo^2^)+(0.0162P)^2^+0.1878P] where P=(Fo^2^+2Fc^2^)/3'
_atom_sites_solution_hydrogens     geom
_atom_sites_solution_primary     direct
_atom_sites_solution_secondary     difmap
_refine_ls_shift/su_max     0.002
_refine_ls_shift/su_mean     0.000
_refine_diff_density_max     0.849
_refine_diff_density_min     -0.853
_refine_ls_extinction_method     'none'
_refine_ls_abs_structure_details     ?
_refine_ls_abs_structure_Flack     .
loop_
    _atom_type_symbol
    _atom_type_description
    _atom_type_scat_dispersion_real
    _atom_type_scat_dispersion_imag
    _atom_type_scat_source
    C C 0.0033 0.0016 ' International Tables Vol C Tables 4.2.6.8 and 6.1.1.4'
    H H 0.0000 0.0000 ' International Tables Vol C Tables 4.2.6.8 and 6.1.1.4'
    Cl Cl 0.1484 0.1585 ' International Tables Vol C Tables 4.2.6.8 and 6.1.1.4'
    Hg Hg -2.3894 9.2266
                        ' International Tables Vol C Tables 4.2.6.8 and 6.1.1.4'
    N N 0.0061 0.0033 ' International Tables Vol C Tables 4.2.6.8 and 6.1.1.4'
_computing_data_collection     'APEX2 (Bruker, 2009)'
_computing_cell_refinement     'SAINT (Bruker, 2009)'
_computing_data_reduction     'SAINT (Bruker, 2009)'
_computing_structure_solution     'SHELXS97 (Sheldrick, 2008)'
_computing_structure_refinement     'SHELXL97 (Sheldrick, 2008)'
_computing_molecular_graphics
                  'ORTEP-3 for Windows (Farrugia, 1997) and PLATON (Spek, 2009)'
_computing_publication_material
                                'WinGX (Farrugia, 1999) and PLATON (Spek, 2009)'
loop_
    _atom_site_type_symbol
    _atom_site_label
    _atom_site_fract_x
    _atom_site_fract_y
    _atom_site_fract_z
    _atom_site_U_iso_or_equiv
    _atom_site_thermal_displace_type
    _atom_site_calc_flag
    _atom_site_refinement_flags
    _atom_site_occupancy
    _atom_site_disorder_assembly
    _atom_site_disorder_group
    Hg Hg1 0.62651(2) 0.770720(10)
                                 0.340930(10)
                                            0.03650(10)
                                                      Uani d . 1.000 . .
    Hg Hg2 0.40107(2) 1.032300(10)
                                 0.291930(10)
                                            0.04780(10)
                                                      Uani d . 1.000 . .
    Cl Cl1 0.68420(11) 0.94448(7) 0.31308(5) 0.0508(4) Uani d . 1.000 . .
    Cl Cl2 0.47008(11) 0.68234(8) 0.25964(5) 0.0501(3) Uani d . 1.000 . .
    Cl Cl3 0.37878(15) 1.09629(9) 0.38169(5) 0.0692(5) Uani d . 1.000 . .
    Cl Cl4 0.29001(14) 0.94051(8) 0.21557(5) 0.0598(4) Uani d . 1.000 . .
    N N1 0.7872(3) 0.8179(2) 0.47703(13) 0.0386(11) Uani d . 1.000 . .
    N N2 0.6483(4) 0.8111(2) 0.44313(12) 0.0361(10) Uani d . 1.000 . .
    N N3 0.3796(3) 0.8157(2) 0.37525(13) 0.0376(11) Uani d . 1.000 . .
    N N4 0.7524(3) 0.5949(2) 0.44393(12) 0.0382(11) Uani d . 1.000 . .
    N N5 0.7914(4) 0.6422(2) 0.39605(12) 0.0370(10) Uani d . 1.000 . .
    N N6 0.8447(3) 0.7191(2) 0.29480(13) 0.0395(11) Uani d . 1.000 . .
    C C1 0.9891(4) 0.7451(3) 0.53615(14) 0.0346(11) Uani d . 1.000 . .
    C C2 1.0814(4) 0.6645(3) 0.54636(16) 0.0443(14) Uani d . 1.000 . .
    C C3 1.2180(5) 0.6703(4) 0.58042(18) 0.0551(17) Uani d . 1.000 . .
    C C4 1.2655(5) 0.7574(4) 0.60399(18) 0.0572(18) Uani d . 1.000 . .
    C C5 1.1760(5) 0.8389(3) 0.59423(16) 0.0518(16) Uani d . 1.000 . .
    C C6 1.0372(4) 0.8329(3) 0.56081(15) 0.0431(14) Uani d . 1.000 . .
    C C7 0.8431(4) 0.7388(3) 0.49870(14) 0.0316(11) Uani d . 1.000 . .
    C C8 0.7681(4) 0.6415(3) 0.49102(15) 0.0331(11) Uani d . 1.000 . .
    C C9 0.7156(4) 0.5941(3) 0.54105(15) 0.0351(12) Uani d . 1.000 . .
    C C10 0.6896(5) 0.4958(3) 0.54188(18) 0.0520(17) Uani d . 1.000 . .
    C C11 0.6362(5) 0.4532(3) 0.5883(2) 0.0650(19) Uani d . 1.000 . .
    C C12 0.6057(5) 0.5077(4) 0.6335(2) 0.0641(19) Uani d . 1.000 . .
    C C13 0.6267(5) 0.6055(4) 0.63283(17) 0.0541(18) Uani d . 1.000 . .
    C C14 0.6849(4) 0.6493(3) 0.58726(16) 0.0436(14) Uani d . 1.000 . .
    C C15 0.5333(5) 0.8437(3) 0.46300(16) 0.0450(16) Uani d . 1.000 . .
    C C16 0.3852(4) 0.8468(3) 0.42897(15) 0.0392(12) Uani d . 1.000 . .
    C C17 0.2613(5) 0.8829(3) 0.45179(19) 0.0579(17) Uani d . 1.000 . .
    C C18 0.1243(5) 0.8889(3) 0.4169(2) 0.0631(19) Uani d . 1.000 . .
    C C19 0.1184(5) 0.8602(3) 0.3623(2) 0.0598(19) Uani d . 1.000 . .
    C C20 0.2472(5) 0.8220(3) 0.34252(18) 0.0502(17) Uani d . 1.000 . .
    C C21 0.8909(4) 0.6034(3) 0.36920(16) 0.0417(12) Uani d . 1.000 . .
    C C22 0.9269(4) 0.6436(3) 0.31518(15) 0.0362(12) Uani d . 1.000 . .
    C C23 1.0385(4) 0.6025(3) 0.28678(18) 0.0510(16) Uani d . 1.000 . .
    C C24 1.0661(5) 0.6424(4) 0.23574(19) 0.0589(19) Uani d . 1.000 . .
    C C25 0.9829(5) 0.7200(3) 0.21479(18) 0.0569(18) Uani d . 1.000 . .
    C C26 0.8728(5) 0.7570(3) 0.24518(17) 0.0516(16) Uani d . 1.000 . .
    H H2 1.05060 0.60550 0.52990 0.0530 Uiso c R 1.000 . .
    H H3 1.27800 0.61530 0.58740 0.0660 Uiso c R 1.000 . .
    H H4 1.35840 0.76160 0.62660 0.0690 Uiso c R 1.000 . .
    H H5 1.20890 0.89790 0.61010 0.0620 Uiso c R 1.000 . .
    H H6 0.97610 0.88760 0.55490 0.0520 Uiso c R 1.000 . .
    H H10 0.70800 0.45790 0.51100 0.0620 Uiso c R 1.000 . .
    H H11 0.62100 0.38660 0.58880 0.0780 Uiso c R 1.000 . .
    H H12 0.57050 0.47830 0.66480 0.0770 Uiso c R 1.000 . .
    H H13 0.60190 0.64300 0.66300 0.0650 Uiso c R 1.000 . .
    H H14 0.70330 0.71560 0.58770 0.0520 Uiso c R 1.000 . .
    H H15 0.54270 0.86640 0.50020 0.0540 Uiso c R 1.000 . .
    H H17 0.26880 0.90280 0.48950 0.0690 Uiso c R 1.000 . .
    H H18 0.03770 0.91240 0.43100 0.0750 Uiso c R 1.000 . .
    H H19 0.02840 0.86610 0.33800 0.0720 Uiso c R 1.000 . .
    H H20 0.24080 0.80000 0.30520 0.0600 Uiso c R 1.000 . .
    H H21 0.94200 0.54850 0.38400 0.0500 Uiso c R 1.000 . .
    H H23 1.09360 0.54930 0.30180 0.0610 Uiso c R 1.000 . .
    H H24 1.14100 0.61660 0.21570 0.0710 Uiso c R 1.000 . .
    H H25 1.00020 0.74760 0.18030 0.0690 Uiso c R 1.000 . .
    H H26 0.81620 0.81000 0.23070 0.0620 Uiso c R 1.000 . .
loop_
    _atom_site_aniso_label
    _atom_site_aniso_U_11
    _atom_site_aniso_U_22
    _atom_site_aniso_U_33
    _atom_site_aniso_U_12
    _atom_site_aniso_U_13
    _atom_site_aniso_U_23
    Hg1 0.04060(10)
                  0.03770(10)
                            0.03190(10)
                                      0.00280(10)
                                                0.00730(10)
                                                          -0.00340(10)
    Hg2 0.06510(10)
                  0.04140(10)
                            0.03740(10)
                                      0.00240(10)
                                                0.00820(10)
                                                          -0.00280(10)
    Cl1 0.0480(6) 0.0347(6) 0.0703(7) -0.0031(5) 0.0096(5) 0.0021(5)
    Cl2 0.0486(6) 0.0474(6) 0.0531(6) 0.0031(5) 0.0014(5) -0.0196(5)
    Cl3 0.1034(10) 0.0603(8) 0.0489(7) -0.0135(7) 0.0297(7) -0.0188(6)
    Cl4 0.0793(8) 0.0545(7) 0.0430(6) -0.0037(6) -0.0032(6) -0.0048(5)
    N1 0.0452(19) 0.037(2) 0.0329(17) -0.0006(16) 0.0013(15) -0.0003(15)
    N2 0.0432(19) 0.0331(18) 0.0310(17) 0.0027(15) 0.0001(15) -0.0007(14)
    N3 0.0425(19) 0.0355(19) 0.0342(18) -0.0027(15) 0.0019(15) 0.0019(14)
    N4 0.0486(19) 0.0345(19) 0.0313(17) -0.0030(15) 0.0041(15) -0.0012(14)
    N5 0.0472(19) 0.0383(19) 0.0258(16) -0.0045(15) 0.0051(14) -0.0060(14)
    N6 0.0398(18) 0.047(2) 0.0325(17) 0.0084(16) 0.0071(14) -0.0015(15)
    C1 0.040(2) 0.042(2) 0.0216(18) -0.0065(18) 0.0033(16) 0.0001(16)
    C2 0.044(2) 0.047(3) 0.040(2) -0.004(2) -0.0032(19) -0.0044(19)
    C3 0.044(3) 0.064(3) 0.055(3) 0.001(2) -0.004(2) -0.002(2)
    C4 0.052(3) 0.081(4) 0.037(2) -0.015(3) -0.002(2) 0.001(2)
    C5 0.065(3) 0.057(3) 0.034(2) -0.029(2) 0.009(2) -0.011(2)
    C6 0.048(2) 0.046(3) 0.035(2) -0.008(2) 0.0037(19) -0.0015(19)
    C7 0.0364(19) 0.032(2) 0.0267(18) -0.0028(17) 0.0056(16) 0.0003(16)
    C8 0.0323(19) 0.032(2) 0.034(2) 0.0006(16) 0.0002(16) 0.0004(17)
    C9 0.034(2) 0.036(2) 0.035(2) -0.0006(17) 0.0023(16) 0.0039(17)
    C10 0.069(3) 0.042(3) 0.047(3) -0.005(2) 0.015(2) 0.003(2)
    C11 0.072(3) 0.047(3) 0.079(4) -0.005(2) 0.021(3) 0.022(3)
    C12 0.056(3) 0.088(4) 0.050(3) -0.001(3) 0.013(2) 0.031(3)
    C13 0.048(3) 0.081(4) 0.035(2) 0.001(2) 0.012(2) 0.005(2)
    C14 0.045(2) 0.047(3) 0.039(2) -0.0078(19) 0.0054(19) -0.0036(19)
    C15 0.058(3) 0.047(3) 0.031(2) 0.005(2) 0.009(2) -0.0040(19)
    C16 0.045(2) 0.045(2) 0.029(2) -0.0008(19) 0.0098(18) 0.0050(18)
    C17 0.054(3) 0.076(3) 0.048(3) 0.004(2) 0.024(2) 0.003(2)
    C18 0.045(3) 0.065(3) 0.083(4) -0.002(2) 0.023(3) 0.004(3)
    C19 0.041(3) 0.052(3) 0.083(4) -0.010(2) -0.007(3) 0.004(3)
    C20 0.057(3) 0.040(3) 0.052(3) -0.011(2) 0.000(2) -0.001(2)
    C21 0.045(2) 0.039(2) 0.040(2) 0.0019(19) 0.0000(19) 0.0002(19)
    C22 0.035(2) 0.038(2) 0.035(2) -0.0014(17) 0.0018(17) -0.0053(17)
    C23 0.042(2) 0.058(3) 0.054(3) 0.016(2) 0.010(2) -0.001(2)
    C24 0.048(3) 0.078(4) 0.054(3) 0.005(2) 0.020(2) -0.012(3)
    C25 0.061(3) 0.077(4) 0.035(2) 0.005(3) 0.015(2) 0.001(2)
    C26 0.053(3) 0.067(3) 0.035(2) 0.009(2) 0.006(2) 0.005(2)
_geom_special_details
;
Bond distances, angles <i>etc</i>. have been calculated using the rounded
fractional coordinates. All su's are estimated from the variances of the
(full) variance-covariance matrix. The cell e.s.d.'s are taken into account in
the estimation of distances, angles and torsion angles
;
loop_
    _geom_bond_atom_site_label_1
    _geom_bond_atom_site_label_2
    _geom_bond_site_symmetry_1
    _geom_bond_site_symmetry_2
    _geom_bond_distance
    _geom_bond_publ_flag
    Hg1 Cl1 . . 2.5560(10) y
    Hg1 Cl2 . . 2.5488(11) y
    Hg1 N2 . . 2.471(3) y
    Hg1 N3 . . 2.499(3) y
    Hg1 N5 . . 2.558(3) y
    Hg1 N6 . . 2.435(3) y
    Hg2 Cl1 . . 2.7777(10) y
    Hg2 Cl3 . . 2.3328(12) y
    Hg2 Cl4 . . 2.3308(12) y
    Hg2 Cl2 . 2_655 2.7227(11) y
    N1 N2 . . 1.392(4) no
    N1 C7 . . 1.282(5) no
    N2 C15 . . 1.254(5) no
    N3 C16 . . 1.339(5) no
    N3 C20 . . 1.331(5) no
    N4 N5 . . 1.387(4) no
    N4 C8 . . 1.282(5) no
    N5 C21 . . 1.265(5) no
    N6 C22 . . 1.330(5) no
    N6 C26 . . 1.337(5) no
    C1 C2 . . 1.385(6) no
    C1 C6 . . 1.391(6) no
    C1 C7 . . 1.483(5) no
    C2 C3 . . 1.376(6) no
    C3 C4 . . 1.371(7) no
    C4 C5 . . 1.380(7) no
    C5 C6 . . 1.385(6) no
    C7 C8 . . 1.501(6) no
    C8 C9 . . 1.476(5) no
    C9 C10 . . 1.377(6) no
    C9 C14 . . 1.387(5) no
    C10 C11 . . 1.379(6) no
    C11 C12 . . 1.362(7) no
    C12 C13 . . 1.364(8) no
    C13 C14 . . 1.388(6) no
    C15 C16 . . 1.458(6) no
    C16 C17 . . 1.372(6) no
    C17 C18 . . 1.389(6) no
    C18 C19 . . 1.348(7) no
    C19 C20 . . 1.387(6) no
    C21 C22 . . 1.464(5) no
    C22 C23 . . 1.381(5) no
    C23 C24 . . 1.377(6) no
    C24 C25 . . 1.361(7) no
    C25 C26 . . 1.376(6) no
    C2 H2 . . 0.9300 no
    C3 H3 . . 0.9300 no
    C4 H4 . . 0.9300 no
    C5 H5 . . 0.9300 no
    C6 H6 . . 0.9300 no
    C10 H10 . . 0.9300 no
    C11 H11 . . 0.9300 no
    C12 H12 . . 0.9300 no
    C13 H13 . . 0.9300 no
    C14 H14 . . 0.9300 no
    C15 H15 . . 0.9300 no
    C17 H17 . . 0.9300 no
    C18 H18 . . 0.9300 no
    C19 H19 . . 0.9300 no
    C20 H20 . . 0.9300 no
    C21 H21 . . 0.9300 no
    C23 H23 . . 0.9300 no
    C24 H24 . . 0.9300 no
    C25 H25 . . 0.9300 no
    C26 H26 . . 0.9300 no
loop_
    _geom_angle_atom_site_label_1
    _geom_angle_atom_site_label_2
    _geom_angle_atom_site_label_3
    _geom_angle_site_symmetry_1
    _geom_angle_site_symmetry_2
    _geom_angle_site_symmetry_3
    _geom_angle
    _geom_angle_publ_flag
    Cl1 Hg1 Cl2 . . . 111.21(4) no
    Cl1 Hg1 N2 . . . 92.64(7) no
    Cl1 Hg1 N3 . . . 93.41(7) no
    Cl1 Hg1 N5 . . . 131.59(8) no
    Cl1 Hg1 N6 . . . 88.05(7) no
    Cl2 Hg1 N2 . . . 145.31(8) no
    Cl2 Hg1 N3 . . . 86.90(7) no
    Cl2 Hg1 N5 . . . 106.34(7) no
    Cl2 Hg1 N6 . . . 84.86(7) no
    N2 Hg1 N3 . . . 66.18(11) no
    N2 Hg1 N5 . . . 71.43(9) no
    N2 Hg1 N6 . . . 122.06(11) no
    N3 Hg1 N5 . . . 118.39(10) no
    N3 Hg1 N6 . . . 171.59(10) no
    N5 Hg1 N6 . . . 65.83(10) no
    Cl1 Hg2 Cl3 . . . 99.87(4) no
    Cl1 Hg2 Cl4 . . . 101.12(4) no
    Cl1 Hg2 Cl2 . . 2_655 89.80(3) no
    Cl3 Hg2 Cl4 . . . 147.23(5) no
    Cl2 Hg2 Cl3 2_655 . . 101.86(4) no
    Cl2 Hg2 Cl4 2_655 . . 103.09(4) no
    Hg1 Cl1 Hg2 . . . 104.66(3) no
    Hg1 Cl2 Hg2 . . 2_645 118.96(4) no
    N2 N1 C7 . . . 116.6(3) no
    Hg1 N2 N1 . . . 122.9(2) no
    Hg1 N2 C15 . . . 118.4(3) no
    N1 N2 C15 . . . 117.4(3) no
    Hg1 N3 C16 . . . 116.9(2) no
    Hg1 N3 C20 . . . 124.9(3) no
    C16 N3 C20 . . . 117.7(3) no
    N5 N4 C8 . . . 117.6(3) no
    Hg1 N5 N4 . . . 124.2(2) no
    Hg1 N5 C21 . . . 115.3(2) no
    N4 N5 C21 . . . 117.8(3) no
    Hg1 N6 C22 . . . 119.7(2) no
    Hg1 N6 C26 . . . 121.3(2) no
    C22 N6 C26 . . . 118.4(3) no
    C2 C1 C6 . . . 118.8(3) no
    C2 C1 C7 . . . 120.9(4) no
    C6 C1 C7 . . . 120.4(4) no
    C1 C2 C3 . . . 121.1(4) no
    C2 C3 C4 . . . 119.8(5) no
    C3 C4 C5 . . . 120.3(4) no
    C4 C5 C6 . . . 120.1(4) no
    C1 C6 C5 . . . 120.0(4) no
    N1 C7 C1 . . . 117.3(3) no
    N1 C7 C8 . . . 124.7(3) no
    C1 C7 C8 . . . 117.9(3) no
    N4 C8 C7 . . . 123.8(3) no
    N4 C8 C9 . . . 117.7(3) no
    C7 C8 C9 . . . 118.4(3) no
    C8 C9 C10 . . . 121.2(4) no
    C8 C9 C14 . . . 120.0(4) no
    C10 C9 C14 . . . 118.8(4) no
    C9 C10 C11 . . . 120.4(4) no
    C10 C11 C12 . . . 120.6(4) no
    C11 C12 C13 . . . 119.9(4) no
    C12 C13 C14 . . . 120.3(4) no
    C9 C14 C13 . . . 120.0(4) no
    N2 C15 C16 . . . 121.4(3) no
    N3 C16 C15 . . . 116.6(3) no
    N3 C16 C17 . . . 123.3(3) no
    C15 C16 C17 . . . 120.1(4) no
    C16 C17 C18 . . . 118.1(4) no
    C17 C18 C19 . . . 119.2(4) no
    C18 C19 C20 . . . 119.7(4) no
    N3 C20 C19 . . . 122.1(4) no
    N5 C21 C22 . . . 121.0(4) no
    N6 C22 C21 . . . 116.7(3) no
    N6 C22 C23 . . . 122.5(3) no
    C21 C22 C23 . . . 120.8(4) no
    C22 C23 C24 . . . 118.3(4) no
    C23 C24 C25 . . . 119.4(4) no
    C24 C25 C26 . . . 119.2(4) no
    N6 C26 C25 . . . 122.1(4) no
    C1 C2 H2 . . . 119.00 no
    C3 C2 H2 . . . 119.00 no
    C2 C3 H3 . . . 120.00 no
    C4 C3 H3 . . . 120.00 no
    C3 C4 H4 . . . 120.00 no
    C5 C4 H4 . . . 120.00 no
    C4 C5 H5 . . . 120.00 no
    C6 C5 H5 . . . 120.00 no
    C1 C6 H6 . . . 120.00 no
    C5 C6 H6 . . . 120.00 no
    C9 C10 H10 . . . 120.00 no
    C11 C10 H10 . . . 120.00 no
    C10 C11 H11 . . . 120.00 no
    C12 C11 H11 . . . 120.00 no
    C11 C12 H12 . . . 120.00 no
    C13 C12 H12 . . . 120.00 no
    C12 C13 H13 . . . 120.00 no
    C14 C13 H13 . . . 120.00 no
    C9 C14 H14 . . . 120.00 no
    C13 C14 H14 . . . 120.00 no
    N2 C15 H15 . . . 119.00 no
    C16 C15 H15 . . . 119.00 no
    C16 C17 H17 . . . 121.00 no
    C18 C17 H17 . . . 121.00 no
    C17 C18 H18 . . . 120.00 no
    C19 C18 H18 . . . 120.00 no
    C18 C19 H19 . . . 120.00 no
    C20 C19 H19 . . . 120.00 no
    N3 C20 H20 . . . 119.00 no
    C19 C20 H20 . . . 119.00 no
    N5 C21 H21 . . . 120.00 no
    C22 C21 H21 . . . 120.00 no
    C22 C23 H23 . . . 121.00 no
    C24 C23 H23 . . . 121.00 no
    C23 C24 H24 . . . 120.00 no
    C25 C24 H24 . . . 120.00 no
    C24 C25 H25 . . . 120.00 no
    C26 C25 H25 . . . 120.00 no
    N6 C26 H26 . . . 119.00 no
    C25 C26 H26 . . . 119.00 no
loop_
    _geom_torsion_atom_site_label_1
    _geom_torsion_atom_site_label_2
    _geom_torsion_atom_site_label_3
    _geom_torsion_atom_site_label_4
    _geom_torsion_site_symmetry_1
    _geom_torsion_site_symmetry_2
    _geom_torsion_site_symmetry_3
    _geom_torsion_site_symmetry_4
    _geom_torsion
    _geom_torsion_publ_flag
    Cl2 Hg1 Cl1 Hg2 . . . . 62.36(4) no
    N2 Hg1 Cl1 Hg2 . . . . -91.91(9) no
    N3 Hg1 Cl1 Hg2 . . . . -25.64(8) no
    N5 Hg1 Cl1 Hg2 . . . . -159.25(9) no
    N6 Hg1 Cl1 Hg2 . . . . 146.07(8) no
    N3 Hg1 N2 N1 . . . . -173.7(3) no
    N5 Hg1 N2 N1 . . . . 52.1(2) no
    Cl1 Hg1 N5 N4 . . . . 125.2(2) no
    Cl1 Hg1 Cl2 Hg2 . . . 2_645 112.83(5) no
    N2 Hg1 Cl2 Hg2 . . . 2_645 -116.81(13) no
    N3 Hg1 Cl2 Hg2 . . . 2_645 -154.71(8) no
    N5 Hg1 Cl2 Hg2 . . . 2_645 -36.01(9) no
    N6 Hg1 Cl2 Hg2 . . . 2_645 26.94(8) no
    Cl2 Hg1 N5 C21 . . . . 65.9(3) no
    N2 Hg1 N5 C21 . . . . -150.4(3) no
    N3 Hg1 N5 C21 . . . . 161.3(3) no
    N6 Hg1 N5 C21 . . . . -10.5(3) no
    Cl1 Hg1 N6 C22 . . . . 147.2(3) no
    Cl1 Hg1 N2 N1 . . . . -81.1(2) no
    Cl2 Hg1 N2 N1 . . . . 144.20(19) no
    N5 Hg1 N3 C20 . . . . -132.0(3) no
    N5 Hg1 N6 C22 . . . . 9.2(3) no
    N6 Hg1 N2 N1 . . . . 8.2(3) no
    Cl1 Hg1 N2 C15 . . . . 85.7(3) no
    Cl2 Hg1 N2 C15 . . . . -49.0(3) no
    N3 Hg1 N2 C15 . . . . -6.9(3) no
    N5 Hg1 N2 C15 . . . . -141.1(3) no
    N6 Hg1 N2 C15 . . . . 175.0(3) no
    Cl1 Hg1 N3 C16 . . . . -85.6(3) no
    Cl2 Hg1 N3 C16 . . . . 163.4(3) no
    N2 Hg1 N3 C16 . . . . 5.8(2) no
    N5 Hg1 N3 C16 . . . . 56.5(3) no
    Cl1 Hg1 N3 C20 . . . . 86.0(3) no
    Cl2 Hg1 N3 C20 . . . . -25.1(3) no
    N2 Hg1 N3 C20 . . . . 177.4(3) no
    N2 Hg1 N6 C22 . . . . 55.3(3) no
    Cl1 Hg1 N5 C21 . . . . -73.9(3) no
    Cl1 Hg1 N6 C26 . . . . -41.4(3) no
    Cl2 Hg1 N6 C26 . . . . 70.1(3) no
    Cl2 Hg1 N5 N4 . . . . -95.0(2) no
    N2 Hg1 N5 N4 . . . . 48.7(2) no
    N3 Hg1 N5 N4 . . . . 0.4(3) no
    N6 Hg1 N5 N4 . . . . -171.5(3) no
    Cl2 Hg1 N6 C22 . . . . -101.3(3) no
    N2 Hg1 N6 C26 . . . . -133.3(3) no
    N5 Hg1 N6 C26 . . . . -179.5(3) no
    Cl4 Hg2 Cl1 Hg1 . . . . -62.53(5) no
    Cl1 Hg2 Cl2 Hg1 2_645 2_645 . . 148.59(5) no
    Cl3 Hg2 Cl2 Hg1 2_645 2_645 . . -111.36(5) no
    Cl4 Hg2 Cl2 Hg1 2_645 2_645 . . 47.22(6) no
    Cl3 Hg2 Cl1 Hg1 . . . . 92.17(5) no
    Cl2 Hg2 Cl1 Hg1 2_655 . . . -165.83(4) no
    C7 N1 N2 Hg1 . . . . -85.4(3) no
    N2 N1 C7 C1 . . . . -178.5(3) no
    C7 N1 N2 C15 . . . . 107.7(4) no
    N2 N1 C7 C8 . . . . -1.4(5) no
    N1 N2 C15 C16 . . . . 175.1(3) no
    Hg1 N2 C15 C16 . . . . 7.5(5) no
    Hg1 N3 C16 C15 . . . . -4.7(4) no
    C16 N3 C20 C19 . . . . 0.7(6) no
    Hg1 N3 C16 C17 . . . . 173.4(3) no
    C20 N3 C16 C17 . . . . 1.2(6) no
    C20 N3 C16 C15 . . . . -177.0(4) no
    Hg1 N3 C20 C19 . . . . -170.8(3) no
    N5 N4 C8 C7 . . . . -7.7(5) no
    C8 N4 N5 C21 . . . . 122.7(4) no
    N5 N4 C8 C9 . . . . 175.4(3) no
    C8 N4 N5 Hg1 . . . . -76.8(4) no
    Hg1 N5 C21 C22 . . . . 11.5(5) no
    N4 N5 C21 C22 . . . . 173.7(3) no
    Hg1 N6 C22 C21 . . . . -7.5(4) no
    C22 N6 C26 C25 . . . . 0.4(6) no
    C26 N6 C22 C23 . . . . -0.7(5) no
    Hg1 N6 C26 C25 . . . . -171.1(3) no
    C26 N6 C22 C21 . . . . -179.1(3) no
    Hg1 N6 C22 C23 . . . . 170.9(3) no
    C7 C1 C6 C5 . . . . -177.9(3) no
    C7 C1 C2 C3 . . . . 179.1(4) no
    C2 C1 C7 N1 . . . . -158.9(3) no
    C6 C1 C7 C8 . . . . -157.5(3) no
    C6 C1 C7 N1 . . . . 19.8(5) no
    C6 C1 C2 C3 . . . . 0.3(6) no
    C2 C1 C7 C8 . . . . 23.8(5) no
    C2 C1 C6 C5 . . . . 0.9(5) no
    C1 C2 C3 C4 . . . . -1.1(6) no
    C2 C3 C4 C5 . . . . 0.8(6) no
    C3 C4 C5 C6 . . . . 0.4(6) no
    C4 C5 C6 C1 . . . . -1.2(6) no
    N1 C7 C8 C9 . . . . -113.3(4) no
    C1 C7 C8 C9 . . . . 63.8(4) no
    C1 C7 C8 N4 . . . . -113.1(4) no
    N1 C7 C8 N4 . . . . 69.8(5) no
    N4 C8 C9 C14 . . . . -159.8(3) no
    C7 C8 C9 C14 . . . . 23.0(5) no
    N4 C8 C9 C10 . . . . 17.2(5) no
    C7 C8 C9 C10 . . . . -159.9(4) no
    C10 C9 C14 C13 . . . . -1.0(6) no
    C8 C9 C14 C13 . . . . 176.1(4) no
    C8 C9 C10 C11 . . . . -178.0(4) no
    C14 C9 C10 C11 . . . . -1.0(6) no
    C9 C10 C11 C12 . . . . 1.2(7) no
    C10 C11 C12 C13 . . . . 0.6(7) no
    C11 C12 C13 C14 . . . . -2.6(7) no
    C12 C13 C14 C9 . . . . 2.9(6) no
    N2 C15 C16 C17 . . . . -180.0(4) no
    N2 C15 C16 N3 . . . . -1.8(6) no
    N3 C16 C17 C18 . . . . -1.2(6) no
    C15 C16 C17 C18 . . . . 176.8(4) no
    C16 C17 C18 C19 . . . . -0.6(6) no
    C17 C18 C19 C20 . . . . 2.4(6) no
    C18 C19 C20 N3 . . . . -2.5(6) no
    N5 C21 C22 C23 . . . . 178.3(4) no
    N5 C21 C22 N6 . . . . -3.3(5) no
    C21 C22 C23 C24 . . . . 179.1(4) no
    N6 C22 C23 C24 . . . . 0.8(6) no
    C22 C23 C24 C25 . . . . -0.4(6) no
    C23 C24 C25 C26 . . . . 0.0(7) no
    C24 C25 C26 N6 . . . . 0.0(7) no
loop_
    _geom_hbond_atom_site_label_D
    _geom_hbond_atom_site_label_H
    _geom_hbond_atom_site_label_A
    _geom_hbond_site_symmetry_A
    _geom_hbond_distance_DH
    _geom_hbond_distance_HA
    _geom_hbond_distance_DA
    _geom_hbond_angle_DHA
    _geom_hbond_publ_flag
    C14 H14 Cl3 3_676 0.93 2.82 3.647(4) 149 yes
    C25 H25 Cg5 4_564 0.93 2.96 3.814(5) 153 yes
_iucr_refine_instructions_details
;
TITL 1075-G in P2(1)/c
CELL  0.71073   8.8560  13.8093  23.6960   90.000   96.702   90.000
ZERR     4.00   0.0002   0.0004   0.0007    0.000    0.001    0.000
LATT   1
SYMM  - X, 1/2 + Y, 1/2 - Z
SFAC  C    H    N    CL   HG
UNIT  104  80   24   16   8
MERG   2
FMAP   2
PLAN   5
ACTA
HTAB    2.00000
BOND   $H
CONF
LIST   4
L.S.  13
TEMP    23.00
WGHT    0.016200    0.187800
FVAR       0.05863
C1    1    0.989112    0.745122    0.536150    11.00000    0.04044    0.04203 =
         0.02157    0.00009    0.00333   -0.00647
C2    1    1.081448    0.664488    0.546358    11.00000    0.04416    0.04679 =
         0.04033   -0.00443   -0.00318   -0.00379
AFIX  43
H2    2    1.050579    0.605514    0.529916    11.00000   -1.20000
AFIX   0
C3    1    1.218046    0.670263    0.580421    11.00000    0.04356    0.06389 =
         0.05452   -0.00159   -0.00391    0.00069
AFIX  43
H3    2    1.277970    0.615294    0.587444    11.00000   -1.20000
AFIX   0
C4    1    1.265513    0.757433    0.603989    11.00000    0.05243    0.08117 =
         0.03713    0.00131   -0.00249   -0.01502
AFIX  43
H4    2    1.358400    0.761630    0.626632    11.00000   -1.20000
AFIX   0
C5    1    1.175968    0.838949    0.594234    11.00000    0.06454    0.05693 =
         0.03392   -0.01143    0.00856   -0.02853
AFIX  43
H5    2    1.208902    0.897943    0.610124    11.00000   -1.20000
AFIX   0
C6    1    1.037170    0.832944    0.560812    11.00000    0.04844    0.04558 =
         0.03501   -0.00153    0.00371   -0.00794
AFIX  43
H6    2    0.976084    0.887622    0.554854    11.00000   -1.20000
AFIX   0
C7    1    0.843085    0.738813    0.498703    11.00000    0.03641    0.03160 =
         0.02674    0.00032    0.00560   -0.00281
C8    1    0.768104    0.641526    0.491020    11.00000    0.03232    0.03192 =
         0.03449    0.00037    0.00020    0.00060
C9    1    0.715621    0.594131    0.541051    11.00000    0.03383    0.03581 =
         0.03467    0.00393    0.00234   -0.00060
C10   1    0.689555    0.495759    0.541878    11.00000    0.06892    0.04198 =
         0.04669    0.00314    0.01524   -0.00502
AFIX  43
H10   2    0.708042    0.457916    0.510952    11.00000   -1.20000
AFIX   0
C11   1    0.636227    0.453181    0.588308    11.00000    0.07218    0.04738 =
         0.07913    0.02228    0.02107   -0.00464
AFIX  43
H11   2    0.620966    0.386569    0.588772    11.00000   -1.20000
AFIX   0
C12   1    0.605667    0.507715    0.633509    11.00000    0.05555    0.08775 =
         0.05006    0.03119    0.01302   -0.00122
AFIX  43
H12   2    0.570538    0.478297    0.664786    11.00000   -1.20000
AFIX   0
C13   1    0.626656    0.605480    0.632830    11.00000    0.04844    0.08059 =
         0.03508    0.00536    0.01182    0.00102
AFIX  43
H13   2    0.601858    0.642988    0.663019    11.00000   -1.20000
AFIX   0
C14   1    0.684909    0.649329    0.587255    11.00000    0.04463    0.04707 =
         0.03913   -0.00365    0.00544   -0.00779
AFIX  43
H14   2    0.703302    0.715646    0.587724    11.00000   -1.20000
AFIX   0
C15   1    0.533286    0.843730    0.462998    11.00000    0.05841    0.04749 =
         0.03114   -0.00405    0.00883    0.00540
AFIX  43
H15   2    0.542685    0.866392    0.500201    11.00000   -1.20000
AFIX   0
C16   1    0.385244    0.846829    0.428966    11.00000    0.04492    0.04547 =
         0.02929    0.00498    0.00977   -0.00079
C17   1    0.261300    0.882913    0.451785    11.00000    0.05359    0.07552 =
         0.04826    0.00344    0.02356    0.00415
AFIX  43
H17   2    0.268846    0.902770    0.489512    11.00000   -1.20000
AFIX   0
C18   1    0.124285    0.888898    0.416881    11.00000    0.04456    0.06484 =
         0.08289    0.00441    0.02301   -0.00173
AFIX  43
H18   2    0.037699    0.912374    0.431000    11.00000   -1.20000
AFIX   0
C19   1    0.118372    0.860249    0.362273    11.00000    0.04108    0.05178 =
         0.08268    0.00400   -0.00703   -0.01022
AFIX  43
H19   2    0.028445    0.866094    0.337989    11.00000   -1.20000
AFIX   0
C20   1    0.247186    0.822010    0.342522    11.00000    0.05663    0.03988 =
         0.05191   -0.00132    0.00027   -0.01115
AFIX  43
H20   2    0.240838    0.800049    0.305218    11.00000   -1.20000
AFIX   0
C21   1    0.890931    0.603359    0.369201    11.00000    0.04480    0.03922 =
         0.03981    0.00022    0.00003    0.00185
AFIX  43
H21   2    0.942016    0.548469    0.383981    11.00000   -1.20000
AFIX   0
C22   1    0.926867    0.643615    0.315182    11.00000    0.03475    0.03787 =
         0.03492   -0.00533    0.00184   -0.00136
C23   1    1.038487    0.602542    0.286780    11.00000    0.04216    0.05847 =
         0.05410   -0.00135    0.01006    0.01555
AFIX  43
H23   2    1.093622    0.549279    0.301756    11.00000   -1.20000
AFIX   0
C24   1    1.066074    0.642439    0.235736    11.00000    0.04775    0.07836 =
         0.05368   -0.01242    0.02013    0.00528
AFIX  43
H24   2    1.140956    0.616594    0.215744    11.00000   -1.20000
AFIX   0
C25   1    0.982906    0.719966    0.214790    11.00000    0.06129    0.07696 =
         0.03540    0.00070    0.01507    0.00455
AFIX  43
H25   2    1.000229    0.747641    0.180348    11.00000   -1.20000
AFIX   0
C26   1    0.872772    0.756981    0.245180    11.00000    0.05273    0.06733 =
         0.03527    0.00538    0.00595    0.00904
AFIX  43
H26   2    0.816155    0.810019    0.230739    11.00000   -1.20000
AFIX   0
N1    3    0.787193    0.817853    0.477027    11.00000    0.04517    0.03708 =
         0.03287   -0.00030    0.00128   -0.00056
N2    3    0.648256    0.811124    0.443132    11.00000    0.04321    0.03315 =
         0.03102   -0.00066    0.00005    0.00274
N3    3    0.379608    0.815740    0.375253    11.00000    0.04247    0.03547 =
         0.03422    0.00185    0.00195   -0.00273
N4    3    0.752421    0.594851    0.443926    11.00000    0.04860    0.03447 =
         0.03127   -0.00120    0.00413   -0.00300
N5    3    0.791402    0.642170    0.396054    11.00000    0.04722    0.03833 =
         0.02584   -0.00600    0.00505   -0.00450
N6    3    0.844676    0.719069    0.294795    11.00000    0.03983    0.04673 =
         0.03251   -0.00147    0.00710    0.00839
CL1   4    0.684201    0.944485    0.313078    11.00000    0.04798    0.03471 =
         0.07035    0.00214    0.00955   -0.00307
CL2   4    0.470075    0.682337    0.259638    11.00000    0.04862    0.04737 =
         0.05312   -0.01960    0.00136    0.00309
CL3   4    0.378780    1.096291    0.381692    11.00000    0.10339    0.06032 =
         0.04892   -0.01875    0.02971   -0.01349
CL4   4    0.290005    0.940514    0.215566    11.00000    0.07930    0.05452 =
         0.04304   -0.00483   -0.00324   -0.00372
HG1   5    0.626509    0.770715    0.340931    11.00000    0.04064    0.03765 =
         0.03187   -0.00337    0.00731    0.00279
HG2   5    0.401071    1.032304    0.291925    11.00000    0.06510    0.04140 =
         0.03740   -0.00283    0.00816    0.00240
HKLF    4
REM  1075-G in P2(1)/c
REM R1 =  0.0260 for   5295 Fo > 4sig(Fo)  and  0.0477 for all   7066 data
REM    343 parameters refined using      0 restraints
END
WGHT      0.0162      0.1878
REM Highest difference peak  0.849,  deepest hole -0.853,  1-sigma level  0.110
Q1    1   0.7188  0.7739  0.3414  11.00000  0.05    0.85
Q2    1   0.6061  0.7927  0.3094  11.00000  0.05    0.82
Q3    1   0.5291  0.7756  0.3387  11.00000  0.05    0.67
Q4    1   0.6220  0.7142  0.3434  11.00000  0.05    0.63
Q5    1   1.1558  0.9681  0.6110  11.00000  0.05    0.62
;
