# Supplementary material for: catena-Poly[[(benzil bis{[(pyridin-2-yl)methylidene]hydrazone}-κ4 N,N′,N′′,N′′′)mercury(II)]-μ-chlorido-[dichloridomercury(II)]-μ-chlorido]
Source: Acta Crystallogr Sect E Struct Rep Online. 2012 Jun 13;68(Pt 7):m903–4. doi: 10.1107/S1600536812025718 (PMC3393175; doi:10.1107/S1600536812025718)
Supplement: Supplementary file 2 [file e-68-0m903-Isup2.hkl]

# 
# h,k,l, Fc-squared, Fo-squared, sigma(Fo-squared) and status flag 
# 
data_I
_shelx_title ' 1075-G in P2(1)/c' 
_shelx_refln_list_code          4 
_shelx_F_calc_maximum      526.23 
_exptl_crystal_F_000      1784.00 
_reflns_d_resolution_high  0.7490 
 
loop_ 
 _symmetry_equiv_pos_as_xyz 
 'x, y, z' 
 '-x, y+1/2, -z+1/2' 
 '-x, -y, -z' 
 'x, -y-1/2, z-1/2' 
 
_cell_length_a     8.8560 
_cell_length_b    13.8093 
_cell_length_c    23.6960 
_cell_angle_alpha  90.000 
_cell_angle_beta   96.702 
_cell_angle_gamma  90.000 
 
_shelx_F_squared_multiplier     1.000 
 
loop_ 
 _refln_index_h 
 _refln_index_k 
 _refln_index_l 
 _refln_F_squared_calc 
 _refln_F_squared_meas 
 _refln_F_squared_sigma 
 _refln_observed_status 
   4   0   0   136370.02   140701.00   4212.54 o 
   5   0   0    64230.98    65675.41   2024.81 o 
   6   0   0     6875.33     6816.28    320.01 o 
   7   0   0     4478.12     4302.72    273.47 o 
   8   0   0    16646.55    17056.70    648.75 o 
   1   1   0    84036.84    82087.74   1225.09 o 
   2   1   0   107396.94   111043.75   2331.75 o 
   3   1   0    38447.42    38782.67   1189.87 o 
   4   1   0      515.85      744.76     90.19 o 
   5   1   0    37861.12    39056.14   1227.69 o 
   6   1   0    32315.47    33014.24    767.01 o 
   7   1   0     8468.38     8753.61    277.78 o 
   8   1   0       67.43      152.41     94.85 o 
   0   2   0    14352.84    14246.92    225.82 o 
   1   2   0    15721.23    15684.27    142.96 o 
   2   2   0       92.16       85.11     17.78 o 
   3   2   0      326.39      382.38     23.77 o 
   4   2   0     1383.35     1483.70    113.46 o 
   5   2   0      405.21      445.11     93.09 o 
   6   2   0    12255.47    12236.13    453.84 o 
   7   2   0    16768.61    17475.62    616.75 o 
   8   2   0     9583.66     9572.13    303.03 o 
  10   2   0     2151.98     1963.72    145.46 o 
   1   3   0     4365.75     4363.19     68.51 o 
   2   3   0     1205.22     1335.15     46.47 o 
   3   3   0     1729.71     1804.29     44.81 o 
   4   3   0     5158.81     4906.17     80.66 o 
   5   3   0    17724.94    18003.13    258.40 o 
   6   3   0     7841.83     7975.11    240.61 o 
   7   3   0      330.39      303.34     43.15 o 
   8   3   0      343.55      326.55     62.72 o 
   9   3   0     6418.43     6380.64    241.05 o 
  10   3   0     2640.86     2780.79    118.13 o 
  11   3   0      312.04      404.38    130.91 o 
   0   4   0    59299.60    57838.06   1242.50 o 
   1   4   0    93949.55    93944.98   1002.88 o 
   2   4   0     3442.38     3494.18     58.90 o 
   3   4   0    35872.02    36457.50    403.12 o 
   4   4   0    68264.80    69077.48    798.09 o 
   5   4   0    38548.92    39253.28    466.75 o 
   6   4   0      332.09      294.81     39.03 o 
   7   4   0      428.41      398.80     43.08 o 
   8   4   0     7733.74     7886.76    261.83 o 
   9   4   0     4404.24     4794.34    305.47 o 
  10   4   0      296.67      288.39     91.29 o 
  11   4   0      294.44      336.00    141.10 o 
   1   5   0    78272.22    78324.91    979.71 o 
   2   5   0    95900.11    95359.76   1173.21 o 
   3   5   0   117457.45   119354.45   1274.96 o 
   4   5   0     7148.34     7268.01    119.01 o 
   5   5   0    11179.43    11403.60    165.73 o 
   6   5   0    21129.43    21531.28    278.66 o 
   7   5   0    11420.00    11973.56    309.76 o 
   8   5   0     2704.52     2426.70    165.82 o 
   9   5   0      681.93      819.59    155.64 o 
  10   5   0     1321.33     1264.27    112.02 o 
  11   5   0     1025.45      825.40    111.91 o 
   0   6   0     5154.90     4861.21    143.16 o 
   1   6   0      240.87      133.80     36.90 o 
   2   6   0     4226.87     3869.47    170.17 o 
   3   6   0    19592.30    19217.78    334.68 o 
   4   6   0     8831.66     8922.27    176.90 o 
   5   6   0      167.00      182.09     45.33 o 
   6   6   0     1448.29     1570.56     87.25 o 
   7   6   0      281.24      210.48     99.63 o 
   8   6   0     3930.85     4317.61    211.66 o 
   9   6   0      722.44      679.46    132.10 o 
  10   6   0       82.10      -18.74     95.78 o 
  11   6   0      644.63      658.53    118.50 o 
   1   7   0     1149.96     1254.87     84.56 o 
   2   7   0     1399.06     1518.89     83.76 o 
   3   7   0     1620.39     1529.29     72.49 o 
   4   7   0     3388.04     3327.65    100.85 o 
   5   7   0     2615.88     2386.06    123.45 o 
   6   7   0      472.42      504.71     90.07 o 
   7   7   0      150.08        3.74    107.63 o 
   8   7   0     2267.30     2263.85    169.48 o 
   9   7   0     4235.38     4213.34    201.10 o 
  10   7   0     2162.07     2409.30    156.34 o 
   0   8   0     1811.82     1659.35    125.74 o 
   1   8   0      486.35      563.43     64.91 o 
   2   8   0      317.72      308.83     53.58 o 
   3   8   0     1283.40     1316.21     75.11 o 
   4   8   0     8832.65     8150.54    199.59 o 
   5   8   0     3785.52     3666.19    167.23 o 
   6   8   0      196.77       72.57    112.92 o 
   7   8   0      591.96      554.85    133.52 o 
   8   8   0     2785.71     2893.96    256.01 o 
   9   8   0      517.81      498.22    120.52 o 
  10   8   0       11.01       52.97    113.38 o 
   1   9   0    15418.72    15638.34    279.15 o 
   2   9   0    32346.29    31575.92    488.78 o 
   3   9   0    25969.39    25777.61    456.29 o 
   4   9   0     6787.53     6467.76    210.39 o 
   5   9   0       72.52       49.82     90.49 o 
   6   9   0     4760.22     4688.92    625.48 o 
   7   9   0     3138.70     3071.84    211.85 o 
   8   9   0     1125.61     1122.96    133.55 o 
   9   9   0        3.18      -89.07    113.90 o 
  10   9   0      192.16      268.58    132.26 o 
   0  10   0    16095.09    15382.00    365.50 o 
   1  10   0     2900.33     2673.84    131.12 o 
   2  10   0       10.36      -60.30     60.30 o 
   3  10   0     2103.94     2071.89    103.90 o 
   4  10   0     2965.00     2712.50    283.46 o 
   5  10   0     1478.12     1515.01    208.01 o 
   6  10   0      357.26      175.55    108.35 o 
   7  10   0       41.33      -61.48    111.46 o 
   8  10   0       13.59      -36.99    146.81 o 
   9  10   0      178.73      118.80    164.22 o 
   1  11   0     2971.14     3005.21    144.32 o 
   2  11   0     5329.24     5525.59    227.88 o 
   3  11   0     4420.50     4077.85    190.64 o 
   4  11   0     1447.94     1320.08    340.38 o 
   5  11   0       31.73        8.88    148.37 o 
   6  11   0      717.50      327.43    149.79 o 
   7  11   0     1274.56     1274.46    200.74 o 
   8  11   0      608.13      415.21    174.28 o 
   9  11   0      148.10      282.33    231.28 o 
   0  12   0     2749.18     2885.02    251.65 o 
   1  12   0     3670.94     3730.32    169.67 o 
   2  12   0      171.95       24.31     87.01 o 
   3  12   0      732.01      593.33    122.83 o 
   4  12   0     2746.93     1919.89    201.57 o 
   5  12   0     1180.84      989.03    175.80 o 
   6  12   0      639.44      504.70    172.47 o 
   7  12   0       96.85       95.69    169.63 o 
   8  12   0        1.00      190.92    253.10 o 
   1  13   0      247.60      112.45    133.11 o 
   2  13   0     1004.40      756.27    152.01 o 
   3  13   0     1038.82      759.27    172.72 o 
   4  13   0      492.51      657.04    170.59 o 
   5  13   0       11.73     -116.07    151.85 o 
   6  13   0       43.32      136.31    171.76 o 
   7  13   0     1158.65     1048.70    334.56 o 
   8  13   0      583.06      204.64    197.19 o 
   0  14   0     5336.19     5344.48    308.49 o 
   1  14   0     3100.97     3111.21    263.23 o 
   2  14   0     1400.65     1432.40    166.17 o 
   3  14   0        6.75      -79.19    183.28 o 
   4  14   0      598.12      594.78    356.38 o 
   5  14   0     1939.82     1676.85    229.36 o 
   6  14   0     1214.08     1333.63    260.37 o 
   7  14   0      285.74      172.26    198.50 o 
   1  15   0     1009.07      763.88    137.26 o 
   2  15   0     1211.86     1339.71    216.00 o 
   3  15   0      393.78      518.36    187.54 o 
   4  15   0       65.83     -120.54    171.88 o 
   5  15   0       16.30      104.73    195.39 o 
   6  15   0      317.21      332.28    343.29 o 
   0  16   0     5603.12     5782.91    356.80 o 
   1  16   0     2967.13     3135.28    252.14 o 
   2  16   0      463.39      471.49    247.28 o 
   3  16   0      815.66      661.82    217.94 o 
   4  16   0     4130.30     4628.93    469.84 o 
   5  16   0     3334.23     3378.01    398.56 o 
   1  17   0     1150.03     1094.19    246.83 o 
   2  17   0     2641.08     2982.91    299.31 o 
   3  17   0      970.44      370.92    234.51 o 
   4  17   0        5.07     -168.12    202.13 o 
   1  18   0       18.86     -169.98    220.79 o 
   2  18   0      305.27      160.65    237.43 o 
  -8   1   1     3047.44     2805.83    176.02 o 
  -7   1   1    13249.28    13851.05    408.74 o 
  -6   1   1     3519.70     3437.65    166.89 o 
  -5   1   1     1193.21     1160.77    133.82 o 
  -4   1   1     1649.58     1504.06    128.01 o 
  -3   1   1    21283.49    22156.54    712.76 o 
  -2   1   1    54361.91    55638.63   1189.02 o 
  -1   1   1    67336.48    67106.09    753.18 o 
   1   1   1     6247.17     6082.41     89.62 o 
   2   1   1     7989.83     8250.52    261.83 o 
   3   1   1    33956.20    33368.63   1018.22 o 
   4   1   1    40530.73    40813.30   1250.96 o 
   5   1   1     7687.36     7843.23    305.47 o 
   6   1   1     1529.75     1640.79    142.55 o 
   7   1   1    11122.75    11418.47    322.90 o 
   8   1   1     7037.32     7201.71    331.65 o 
  -9   2   1      124.01      -11.64    168.73 o 
  -8   2   1      618.16      599.26    116.03 o 
  -7   2   1      184.34       94.88    250.19 o 
  -6   2   1      146.43      160.01    101.82 o 
  -5   2   1      919.44      960.04    119.28 o 
  -4   2   1      122.91      100.37     56.73 o 
  -3   2   1       14.26       29.47     26.34 o 
  -2   2   1     1235.27     1255.85     40.56 o 
  -1   2   1     1333.30     1333.66     23.61 o 
   0   2   1     4249.69     4166.30     51.48 o 
   1   2   1     2841.02     2841.54     42.71 o 
   2   2   1    92708.59    94113.57   1063.77 o 
   3   2   1    26200.27    27260.17    340.99 o 
   4   2   1       94.48       96.00     55.27 o 
   5   2   1     8531.47     8329.07    308.38 o 
   6   2   1     6078.36     5891.15    256.01 o 
   7   2   1      112.02      116.37     93.09 o 
   8   2   1       71.58       75.64    154.19 o 
  10   2   1      174.36      110.55    101.82 o 
  11   2   1      184.46      194.92    116.37 o 
 -11   3   1     1218.27      855.31    142.55 o 
 -10   3   1     1564.58     1611.70    154.19 o 
  -9   3   1        7.53      -54.29     74.51 o 
  -8   3   1     4740.45     4581.06    124.80 o 
  -7   3   1     7007.32     6852.06    140.60 o 
  -6   3   1    10819.13    10560.76    189.61 o 
  -5   3   1       85.42       35.81     26.91 o 
  -4   3   1    18406.39    18738.64    230.52 o 
  -3   3   1    72319.60    73307.62    839.33 o 
  -2   3   1    78681.13    80174.40    916.25 o 
  -1   3   1     7257.19     7297.00     85.51 o 
   0   3   1     9408.90     9726.91    107.03 o 
   1   3   1    32634.32    32409.15    356.21 o 
   2   3   1    77615.55    79614.81   1065.02 o 
   3   3   1    28521.06    28394.91    335.63 o 
   4   3   1     3543.06     3463.86     62.79 o 
   5   3   1      291.18      291.91     30.64 o 
   6   3   1     1676.16     1665.03     57.17 o 
   7   3   1     1296.05     1232.96     58.23 o 
   8   3   1       77.88      -19.16     68.37 o 
   9   3   1      299.83      125.97    165.82 o 
  10   3   1      240.94      161.30     73.84 o 
  11   3   1       25.57      -37.82    125.10 o 
 -11   4   1        0.75       44.33     99.37 o 
 -10   4   1      971.19      964.19    117.04 o 
  -9   4   1     3924.15     3815.73    167.12 o 
  -8   4   1    10869.43    10257.64    449.19 o 
  -7   4   1      600.44      591.17     46.06 o 
  -6   4   1    12379.74    12444.19    272.57 o 
  -5   4   1    47500.25    47410.91    558.99 o 
  -4   4   1    56002.12    56820.19    662.93 o 
  -3   4   1    15595.93    16195.55    193.15 o 
  -2   4   1      997.59      978.19     32.37 o 
  -1   4   1    32947.40    32667.10    327.71 o 
   0   4   1    43762.36    43624.12    554.46 o 
   1   4   1    42365.39    42009.88    461.07 o 
   2   4   1     6394.75     6620.12    100.12 o 
   3   4   1     8213.89     8456.97    130.10 o 
   4   4   1    47507.75    48174.82    604.90 o 
   5   4   1    36190.56    36133.70    430.93 o 
   6   4   1     5195.97     5353.49    112.77 o 
   7   4   1     1969.52     2104.10     92.73 o 
   8   4   1     1822.34     1625.66    121.76 o 
   9   4   1      275.61      233.50     77.38 o 
  10   4   1       10.35       33.64     80.14 o 
  11   4   1       59.11      -20.87    127.42 o 
 -11   5   1      539.44      618.93    104.43 o 
 -10   5   1     1108.73     1230.51    184.73 o 
  -9   5   1      753.34      870.74    123.43 o 
  -8   5   1      341.73      316.14     77.64 o 
  -7   5   1     1079.97     1013.80     74.31 o 
  -6   5   1       23.43      -38.14     38.14 o 
  -5   5   1       35.18       47.78     35.52 o 
  -4   5   1       98.98       55.62     32.67 o 
  -3   5   1     4035.02     4258.86     96.76 o 
  -2   5   1     3668.25     3883.66    140.60 o 
  -1   5   1      593.15      702.71     39.23 o 
   0   5   1    16681.33    17112.71    241.18 o 
   1   5   1    14630.06    14555.64    194.99 o 
   2   5   1      490.24      435.19     47.92 o 
   3   5   1     3413.84     3382.34     93.07 o 
   4   5   1     7786.50     7934.20    184.66 o 
   5   5   1    11741.56    11621.45    257.96 o 
   6   5   1      803.56      878.06     78.97 o 
   7   5   1     1371.33     1357.67    119.28 o 
   8   5   1     6945.29     6985.95    253.00 o 
   9   5   1     3816.26     3674.17    157.72 o 
  10   5   1      937.96      933.39    107.61 o 
  11   5   1        0.35       45.28     99.03 o 
 -11   6   1      208.76      111.34    103.50 o 
 -10   6   1      129.10      -41.31    122.61 o 
  -9   6   1       75.23      -76.93    122.19 o 
  -8   6   1      378.36      378.62    186.19 o 
  -7   6   1      974.89      950.05    101.62 o 
  -6   6   1      353.40      226.33     57.18 o 
  -5   6   1     1019.84     1134.12     56.85 o 
  -4   6   1       30.92        7.71     37.88 o 
  -3   6   1     1223.95     1131.67     50.00 o 
  -2   6   1       87.05       46.35     51.76 o 
  -1   6   1     9785.13    10246.11    165.81 o 
   0   6   1      232.27      249.07     36.04 o 
   1   6   1    57018.86    58053.56    691.40 o 
   2   6   1    61009.71    59443.06    823.53 o 
   3   6   1    25905.07    25134.00    421.35 o 
   4   6   1       32.92       26.70     36.44 o 
   5   6   1    12461.41    12474.24    263.82 o 
   6   6   1    16178.37    15619.07    339.58 o 
   7   6   1    13740.71    13630.13    385.21 o 
   8   6   1      402.59      477.54    119.28 o 
   9   6   1      190.15       83.23     92.43 o 
  10   6   1     1265.27     1338.21    127.54 o 
  11   6   1     1701.62     1768.06    143.72 o 
 -10   7   1      727.33      871.50    123.61 o 
  -9   7   1      432.65      310.52    363.65 o 
  -8   7   1       60.33       53.78    113.82 o 
  -7   7   1     9182.67     8652.29    302.40 o 
  -6   7   1     7853.02     7949.46    394.73 o 
  -5   7   1     1321.92     1418.99    122.27 o 
  -4   7   1     3867.58     3386.54    152.17 o 
  -3   7   1    31267.90    31803.07    470.94 o 
  -2   7   1    29610.05    29907.64    446.16 o 
  -1   7   1     1344.56     1115.13     71.95 o 
   0   7   1     9482.42     9458.51    164.18 o 
   1   7   1    29976.72    30132.17    412.09 o 
   2   7   1    13852.98    13988.36    218.81 o 
   3   7   1      626.00      617.90     56.17 o 
   4   7   1     3988.06     3839.50    107.78 o 
   5   7   1    11925.77    11796.46    276.61 o 
   6   7   1     6556.06     6483.57    209.58 o 
   7   7   1       11.73     -105.81    105.81 o 
   8   7   1     1457.28     1363.98    124.20 o 
   9   7   1     1110.95     1083.33    125.14 o 
  10   7   1      748.72      696.39    123.83 o 
 -10   8   1     1233.86     1388.86    141.88 o 
  -9   8   1     6157.85     6188.57    290.42 o 
  -8   8   1     4942.24     5185.78    629.84 o 
  -7   8   1      674.41      623.14    130.32 o 
  -6   8   1    16735.81    15951.60    448.36 o 
  -5   8   1    43248.36    40947.77    789.16 o 
  -4   8   1    43515.20    41876.42    686.78 o 
  -3   8   1     5435.26     5466.65    142.58 o 
  -2   8   1    14037.12    14016.73    248.39 o 
  -1   8   1    61890.66    61813.17    871.41 o 
   0   8   1    70938.29    69454.18    902.34 o 
   1   8   1    39867.08    40188.03    541.43 o 
   2   8   1       34.24       33.29     42.50 o 
   3   8   1    18701.30    18619.42    283.06 o 
   4   8   1    28531.65    27789.24    478.97 o 
   5   8   1     9861.84     9660.22    267.27 o 
   6   8   1       21.57     -105.28    109.93 o 
   7   8   1     1916.44     1900.31    133.99 o 
   8   8   1     1910.91     1731.65    140.17 o 
   9   8   1      679.54      514.72    119.22 o 
  10   8   1        0.57      -85.02    113.74 o 
 -10   9   1     1438.00     1423.62    154.34 o 
  -9   9   1      146.54      266.75    120.19 o 
  -8   9   1     2653.64     2979.32    214.37 o 
  -7   9   1    12634.75    11939.40    555.66 o 
  -6   9   1     8434.87     8625.79    317.42 o 
  -5   9   1      335.41      328.48    119.28 o 
  -4   9   1     5149.44     5116.94    186.86 o 
  -3   9   1    18592.90    18476.87    351.56 o 
  -2   9   1    21760.00    22062.84    402.54 o 
  -1   9   1     3008.08     2784.73    106.57 o 
   0   9   1     2021.09     1863.86     79.85 o 
   1   9   1    21185.29    21343.18    352.66 o 
   2   9   1    21521.29    21127.30    353.47 o 
   3   9   1     1577.04     1375.78     87.25 o 
   4   9   1     2524.46     2474.72    107.91 o 
   5   9   1     5601.35     5681.89    265.38 o 
   6   9   1     9361.23     9095.75    345.23 o 
   7   9   1     1158.29     1175.49    162.76 o 
   8   9   1      374.96      304.70    126.35 o 
   9   9   1     1225.34     1259.07    144.47 o 
  10   9   1      788.36      771.75    187.21 o 
  -9  10   1      342.65      264.85    251.65 o 
  -8  10   1      938.00      740.35    200.74 o 
  -7  10   1      757.97      663.30    226.92 o 
  -6  10   1       17.81     -126.50    126.50 o 
  -5  10   1      392.42      249.91    125.43 o 
  -4  10   1      235.82      304.61    125.43 o 
  -3  10   1     2888.34     2823.91    197.36 o 
  -2  10   1    11553.80    11052.23    340.97 o 
  -1  10   1     2535.83     2285.97    105.59 o 
   0  10   1      501.29      317.71     82.72 o 
   1  10   1     1984.99     1915.79    138.05 o 
   2  10   1    12547.17    12126.33    277.17 o 
   3  10   1     8324.70     8442.96    197.37 o 
   4  10   1      638.59      495.83    104.89 o 
   5  10   1     2901.19     2788.85    162.91 o 
   6  10   1    11717.85    11751.57    331.99 o 
   7  10   1     8779.57     8603.28    499.37 o 
   8  10   1     3040.74     2940.71    384.02 o 
   9  10   1      200.66      122.78    168.37 o 
  -9  11   1      214.28       88.26    176.59 o 
  -8  11   1       15.24     -120.06    160.10 o 
  -7  11   1     1099.39      821.00    202.19 o 
  -6  11   1     2256.61     2440.48    211.85 o 
  -5  11   1     3239.26     2695.05    213.91 o 
  -4  11   1       27.98     -122.28    122.28 o 
  -3  11   1     2536.43     2640.02    135.46 o 
  -2  11   1     2240.02     2152.57    127.86 o 
  -1  11   1      375.58      272.24     85.29 o 
   0  11   1     4786.07     4930.97    179.93 o 
   1  11   1    10347.92    10617.50    322.07 o 
   2  11   1     4029.37     4215.39    164.62 o 
   3  11   1     2328.51     2257.95    130.12 o 
   4  11   1    11908.66    11733.11    741.85 o 
   5  11   1     9473.49     9550.55    366.10 o 
   6  11   1     4022.83     3852.80    248.50 o 
   7  11   1      103.07      -10.66    152.42 o 
   8  11   1     2351.13     2269.27    465.47 o 
   9  11   1     2311.24     1967.31    230.15 o 
  -8  12   1     1994.08     1831.66    223.97 o 
  -7  12   1       39.41       -4.06    162.76 o 
  -6  12   1      832.99      790.46    178.83 o 
  -5  12   1     7304.96     7227.89    330.16 o 
  -4  12   1    16526.52    15806.41    536.75 o 
  -3  12   1     5115.71     5037.99    407.82 o 
  -2  12   1     3764.20     3575.04    231.26 o 
  -1  12   1    28951.63    30093.62    554.56 o 
   0  12   1    39316.98    41240.90    716.75 o 
   1  12   1    14941.90    14473.77    330.85 o 
   2  12   1     1034.36      872.94    109.08 o 
   3  12   1    11938.21    12386.82    567.22 o 
   4  12   1     7224.30     7356.21    574.57 o 
   5  12   1     1164.72     1536.61    269.10 o 
   6  12   1       34.38     -148.37    148.37 o 
   7  12   1     1421.89     1154.26    205.68 o 
   8  12   1     1394.54     1389.64    218.21 o 
  -8  13   1     2196.36     2051.51    366.56 o 
  -7  13   1     7143.98     6786.96    672.03 o 
  -6  13   1     6395.90     6238.77    564.39 o 
  -5  13   1      819.46      709.98    180.99 o 
  -4  13   1     3813.22     3657.75    401.47 o 
  -3  13   1    17356.93    16903.42    538.92 o 
  -2  13   1    17683.71    18862.74    405.47 o 
  -1  13   1     5528.07     5760.12    212.45 o 
   0  13   1      191.68      308.72    100.56 o 
   1  13   1    14611.55    15850.58    357.07 o 
   2  13   1    22945.38    24088.58    480.33 o 
   3  13   1     6857.58     6530.03    333.25 o 
   4  13   1        1.08       72.63    155.22 o 
   5  13   1     3334.50     2747.34    241.65 o 
   6  13   1     3896.76     3467.15    274.48 o 
   7  13   1     1725.19     1556.48    227.14 o 
   8  13   1        4.72     -122.14    188.02 o 
  -7  14   1      114.55      119.10    204.61 o 
  -6  14   1      713.98      743.49    203.62 o 
  -5  14   1     2092.38     2037.93    242.74 o 
  -4  14   1      986.44     1034.19    198.31 o 
  -3  14   1      631.83      269.74    163.61 o 
  -2  14   1     3305.05     3005.98    174.90 o 
  -1  14   1     2238.63     2530.83    165.30 o 
   0  14   1      468.55      413.22    116.19 o 
   1  14   1       70.24      -78.49    108.17 o 
   2  14   1     1107.59     1075.63    136.70 o 
   3  14   1     3407.28     3173.05    255.36 o 
   4  14   1     2236.17     2312.69    238.60 o 
   5  14   1       83.57      -62.42    175.66 o 
   6  14   1     1309.44     1316.16    224.20 o 
   7  14   1     3197.99     3111.65    282.18 o 
  -6  15   1      118.22       81.46    203.66 o 
  -5  15   1      106.60      -19.77    190.21 o 
  -4  15   1       85.61       33.38    185.11 o 
  -3  15   1      112.11      -52.37    174.86 o 
  -2  15   1      180.72      127.44    175.87 o 
  -1  15   1     1937.98     1795.04    160.89 o 
   0  15   1     2878.18     2980.70    184.31 o 
   1  15   1     2080.27     2223.57    172.31 o 
   2  15   1        7.98     -166.59    166.59 o 
   3  15   1     2132.28     1899.41    241.65 o 
   4  15   1     4263.27     4786.40    327.87 o 
   5  15   1     3647.03     3229.78    291.08 o 
   6  15   1      588.11      632.75    220.11 o 
  -5  16   1      945.11      779.67    236.57 o 
  -4  16   1     1208.54     1096.59    238.60 o 
  -3  16   1      357.19      216.49    193.34 o 
  -2  16   1      373.54      288.46    200.37 o 
  -1  16   1     2702.17     2730.88    222.78 o 
   0  16   1     2063.37     2338.35    184.46 o 
   1  16   1       13.69      -70.69    151.35 o 
   2  16   1     2146.30     2360.49    267.33 o 
   3  16   1     2656.64     2963.35    287.91 o 
   4  16   1     1063.59     1023.24    234.48 o 
   5  16   1       20.19       56.85    216.96 o 
  -4  17   1      564.84      770.04    258.92 o 
  -3  17   1     6068.69     6504.96    404.03 o 
  -2  17   1     8168.86     9164.60    464.91 o 
  -1  17   1     2508.21     2282.34    285.58 o 
   0  17   1      298.14      359.63    151.83 o 
   1  17   1     3690.21     4072.33    333.18 o 
   2  17   1     3757.01     4752.20    578.93 o 
   3  17   1     2425.18     2298.32    293.09 o 
   4  17   1      240.61      534.45    237.59 o 
  -2  18   1      135.01       90.93    237.59 o 
  -1  18   1     1793.26     2425.17    300.34 o 
   1  18   1      209.97      334.86    238.60 o 
   2  18   1      118.92       10.56    223.77 o 
  -8   0   2     8852.14     9324.02    453.84 o 
  -7   0   2       13.54      154.19    133.82 o 
  -6   0   2    20825.13    22016.90    782.58 o 
  -5   0   2    46888.55    47530.66   1512.79 o 
  -4   0   2    98916.89   101031.02   3066.31 o 
  -3   0   2    42092.34    44394.54   1381.87 o 
  -2   0   2    19650.77    20498.29    660.39 o 
  -1   0   2   179768.48   173800.19   5377.44 o 
   1   0   2    34502.33    36048.46    442.84 o 
   2   0   2    41278.75    42465.73   1344.05 o 
   5   0   2      767.32      788.40    101.82 o 
   6   0   2      388.68      468.38    104.73 o 
   7   0   2      160.16      128.01    104.73 o 
   8   0   2      300.03      241.46    122.19 o 
  -9   1   2      894.97     1137.50    221.10 o 
  -8   1   2    15437.81    15401.12    443.82 o 
  -7   1   2    28393.25    29340.00    720.75 o 
  -6   1   2     9642.60     9184.86    289.51 o 
  -5   1   2      278.10      399.82    190.55 o 
  -4   1   2    36547.26    36269.11   1154.96 o 
  -3   1   2    60034.38    61515.16   1329.93 o 
  -2   1   2    15917.83    16140.10    379.53 o 
  -1   1   2     8833.08     9003.28    105.40 o 
   0   1   2    78544.57    75058.51   1998.12 o 
   1   1   2    57430.14    58237.01    586.07 o 
   2   1   2     5829.19     5864.92     95.23 o 
   3   1   2      888.99     1044.41     66.91 o 
   4   1   2    45096.24    46809.17   1413.88 o 
   5   1   2    30616.03    30706.71    957.13 o 
   6   1   2     5272.47     5286.03    232.74 o 
   7   1   2      692.96      706.69     88.65 o 
   8   1   2     4529.17     4678.01    290.92 o 
   9   1   2     1628.78     1547.70    122.19 o 
  10   1   2       47.58       69.82    104.73 o 
  -9   2   2     1348.55     1303.33    244.37 o 
  -8   2   2      197.97       -3.97    102.65 o 
  -7   2   2     3382.08     3428.27    282.19 o 
  -6   2   2    12386.17    12349.59    485.84 o 
  -5   2   2     1721.64     1544.79    151.28 o 
  -4   2   2    12351.02    12722.79    329.12 o 
  -3   2   2   103580.77   106792.00   1420.25 o 
  -2   2   2   120814.05   122865.49   1376.91 o 
  -1   2   2    38630.38    39783.63    365.74 o 
   0   2   2    23104.70    23664.36    233.46 o 
   1   2   2   143992.20   140793.27   1325.24 o 
   2   2   2   120628.28   120452.70   1345.87 o 
   3   2   2    52213.02    52358.68    590.78 o 
   4   2   2     1940.15     1854.51     58.02 o 
   5   2   2    36541.38    37002.24   1128.77 o 
   6   2   2    64553.39    63150.21   1902.62 o 
   7   2   2    31049.14    32827.52   1018.22 o 
   8   2   2     3511.07     3500.81    159.26 o 
   9   2   2     2172.97     2107.82    128.01 o 
  10   2   2     7647.54     7540.82    318.56 o 
  11   2   2     3181.59     3028.49    232.74 o 
 -10   3   2      502.46      555.66    128.01 o 
  -9   3   2      855.02      883.56     98.12 o 
  -8   3   2     5067.41     4871.17    177.62 o 
  -7   3   2     5600.03     5531.87    146.97 o 
  -6   3   2        0.20      -41.15     41.15 o 
  -5   3   2    21304.41    21867.29    287.75 o 
  -4   3   2    32338.44    33566.52    426.94 o 
  -3   3   2    10746.63    10520.83    141.42 o 
  -2   3   2     5193.53     5380.91     84.50 o 
  -1   3   2    83950.27    84603.72    811.95 o 
   0   3   2    76562.34    77590.11    706.41 o 
   1   3   2   116902.42   116595.91   1237.18 o 
   2   3   2      763.18      825.66     35.90 o 
   3   3   2    53445.12    54616.23    739.23 o 
   4   3   2    95864.69    98536.77   1198.36 o 
   5   3   2    37289.80    37530.09    514.12 o 
   6   3   2     1557.21     1611.45     54.84 o 
   7   3   2     4176.40     4191.02    114.72 o 
   8   3   2    10309.09    10497.04    232.08 o 
   9   3   2    10190.91    10441.70    306.38 o 
  10   3   2      677.22      818.79    168.99 o 
  11   3   2      402.06      311.73    107.64 o 
 -11   4   2      438.14      477.11    160.01 o 
 -10   4   2     4277.36     4504.92    205.71 o 
  -9   4   2     9205.15     9199.21    206.56 o 
  -8   4   2     5110.21     5096.81    210.41 o 
  -7   4   2     1142.02     1199.85    106.03 o 
  -6   4   2    19892.24    20376.83    261.69 o 
  -5   4   2    63047.35    64350.74    749.35 o 
  -4   4   2    40624.72    40854.17    486.41 o 
  -3   4   2      106.01       98.65     27.76 o 
  -2   4   2    27362.17    27301.75    292.56 o 
  -1   4   2   110262.69   111914.77   1132.07 o 
   0   4   2   100873.95    98237.88   1772.97 o 
   1   4   2     6255.77     6128.31     96.80 o 
   2   4   2    33645.10    35340.75    392.53 o 
   3   4   2    18920.00    18493.63    228.52 o 
   4   4   2     6617.36     6770.01    126.59 o 
   5   4   2       17.88        3.27     34.90 o 
   6   4   2      273.97      266.92     50.44 o 
   7   4   2     2530.10     2456.89    110.07 o 
   8   4   2     1353.91     1266.20     91.26 o 
   9   4   2      770.50      806.18     91.36 o 
  10   4   2      746.58      906.43    100.93 o 
  11   4   2      312.25      302.83    101.69 o 
 -11   5   2     1772.37     1829.32    171.64 o 
 -10   5   2      554.08      500.46    122.28 o 
  -9   5   2      219.31      192.87     81.52 o 
  -8   5   2     3075.44     3386.51    140.19 o 
  -7   5   2    18063.56    18376.74    330.77 o 
  -6   5   2    20579.13    21229.94    327.72 o 
  -5   5   2      727.06      632.39     47.78 o 
  -4   5   2    32519.65    33594.01    412.20 o 
  -3   5   2    87220.74    86084.26    929.71 o 
  -2   5   2    82859.08    84614.02    915.08 o 
  -1   5   2    18652.36    19130.49    232.15 o 
   0   5   2     1638.21     1507.32     57.91 o 
   1   5   2    45789.31    45910.70    645.75 o 
   2   5   2    41592.48    41926.97    540.93 o 
   3   5   2     7159.25     6706.05    118.02 o 
   4   5   2        4.33      -26.98     37.10 o 
   5   5   2     1754.26     1945.88     72.87 o 
   6   5   2       74.98      132.68     54.79 o 
   7   5   2      114.66      -17.13     90.87 o 
   8   5   2      398.70      493.40    134.81 o 
   9   5   2      328.38      348.38    114.34 o 
  10   5   2       53.39      -90.73     90.73 o 
  11   5   2       29.75        0.74    100.44 o 
 -11   6   2      249.01       32.20    132.58 o 
 -10   6   2      834.91      845.31    273.47 o 
  -9   6   2      536.89      670.54    130.62 o 
  -8   6   2       22.66       64.39     82.16 o 
  -7   6   2     1108.48      888.16     80.47 o 
  -6   6   2      820.21      824.20     68.25 o 
  -5   6   2     4088.44     4220.58    159.02 o 
  -4   6   2     1113.44     1189.35     53.88 o 
  -3   6   2      972.10      910.04     54.94 o 
  -2   6   2    17013.19    16798.16    228.63 o 
  -1   6   2    13017.44    13225.16    202.16 o 
   0   6   2     1571.27     1622.78     78.31 o 
   1   6   2    24966.97    24027.89    333.51 o 
   2   6   2    63677.48    63673.88    810.94 o 
   3   6   2    20716.61    19950.26    283.14 o 
   4   6   2      643.59      725.09     53.02 o 
   5   6   2     5908.71     5959.51    141.52 o 
   6   6   2     7366.41     7470.57    249.53 o 
   7   6   2     8741.76     8681.63    241.37 o 
   8   6   2      367.52      475.28    127.79 o 
   9   6   2      840.12      844.70    109.98 o 
  10   6   2     1046.81     1300.77    127.55 o 
 -10   7   2       55.10       94.85    132.58 o 
  -9   7   2       83.01     -107.26    117.95 o 
  -8   7   2      342.57      346.95    122.28 o 
  -7   7   2      393.08      278.30     76.64 o 
  -6   7   2     7713.62     7601.61    176.48 o 
  -5   7   2     6485.52     6520.83    143.04 o 
  -4   7   2     6138.82     5849.35    116.17 o 
  -3   7   2     3671.56     3952.38    136.32 o 
  -2   7   2    15914.39    16139.08    268.62 o 
  -1   7   2    19768.21    19488.03    310.02 o 
   0   7   2    24745.93    24633.66    347.42 o 
   1   7   2      881.46      650.27     50.57 o 
   2   7   2     2578.29     2511.96     80.90 o 
   3   7   2    18799.77    18161.09    269.36 o 
   4   7   2    25758.99    24833.99    348.20 o 
   5   7   2    11455.81    11939.58    238.25 o 
   6   7   2      109.07       93.85     67.37 o 
   7   7   2     2919.96     2997.79    149.75 o 
   8   7   2     9638.72     9796.77    324.00 o 
   9   7   2     5249.50     5719.85    217.80 o 
  10   7   2      972.32      948.75    128.73 o 
 -10   8   2      583.81      623.85    161.89 o 
  -9   8   2     1068.08     1214.10    261.83 o 
  -8   8   2      346.13      219.70    128.26 o 
  -7   8   2       46.14      -89.46    115.14 o 
  -6   8   2     5226.17     5364.31    263.25 o 
  -5   8   2     5099.28     4925.73    193.60 o 
  -4   8   2      955.68      793.02     80.46 o 
  -3   8   2     2075.53     2048.14     89.95 o 
  -2   8   2     6751.41     6238.92    148.44 o 
  -1   8   2      129.67       -5.28     57.39 o 
   0   8   2     1647.81     1585.62     80.52 o 
   1   8   2     2820.94     2659.99    112.83 o 
   2   8   2     2062.16     1893.32     76.80 o 
   3   8   2     5220.93     5290.83    127.44 o 
   4   8   2     8868.20     8656.11    210.80 o 
   5   8   2      500.75      489.41     78.82 o 
   6   8   2     1833.80     1643.25    145.48 o 
   7   8   2     6175.56     6391.09    309.84 o 
   8   8   2      380.63      279.30    186.51 o 
   9   8   2      186.44      111.35    114.33 o 
  10   8   2      905.94      747.09    135.30 o 
 -10   9   2      317.19      272.99    131.87 o 
  -9   9   2       80.23      -90.47    146.01 o 
  -8   9   2     2051.65     1915.37    184.03 o 
  -7   9   2     8037.41     8243.32    321.90 o 
  -6   9   2     3982.77     3874.51    220.00 o 
  -5   9   2      187.02      108.45    194.92 o 
  -4   9   2     4994.14     5115.07    225.58 o 
  -3   9   2    18522.14    18374.19    348.68 o 
  -2   9   2    32262.80    32486.09    554.20 o 
  -1   9   2    17509.55    17664.13    337.45 o 
   0   9   2      150.86      120.55     47.09 o 
   1   9   2     9816.00     9586.29    200.91 o 
   2   9   2    20334.96    20205.47    341.21 o 
   3   9   2    12377.96    12024.48    214.41 o 
   4   9   2     1592.74     1447.51     88.76 o 
   5   9   2       64.93       -1.35     72.74 o 
   6   9   2      269.35      294.03    103.40 o 
   7   9   2      343.54      313.11    111.02 o 
   8   9   2      189.09       33.97    113.59 o 
   9   9   2        7.23      -94.94    116.51 o 
  10   9   2       35.89       60.53    162.69 o 
  -9  10   2      300.98      439.69    170.59 o 
  -8  10   2        8.41     -143.60    143.60 o 
  -7  10   2       79.76      196.59    194.92 o 
  -6  10   2     2278.63     1916.79    184.03 o 
  -5  10   2      837.22     1041.71    224.01 o 
  -4  10   2     5318.01     5107.13    253.00 o 
  -3  10   2     2872.54     3008.76    257.82 o 
  -2  10   2       79.89      -69.25     69.25 o 
  -1  10   2    11404.94    11371.88    370.36 o 
   0  10   2     7226.93     7012.65    177.38 o 
   1  10   2      150.12      -20.11     61.53 o 
   2  10   2     3537.22     3590.04    179.49 o 
   3  10   2     2601.91     2557.06    169.62 o 
   4  10   2      486.53      457.39    104.25 o 
   5  10   2       27.30       -8.65     98.25 o 
   6  10   2      130.39       64.70    112.69 o 
   7  10   2      168.04       71.93    118.31 o 
   8  10   2        2.12      -19.54    151.85 o 
   9  10   2       27.80     -162.76    162.76 o 
  -9  11   2       36.03     -154.79    163.30 o 
  -8  11   2      206.09      -49.46    160.46 o 
  -7  11   2      518.02      498.93    168.68 o 
  -6  11   2     1054.22      772.78    165.59 o 
  -5  11   2     1538.06     1319.84    173.38 o 
  -4  11   2       35.66      -31.67    126.20 o 
  -3  11   2      490.97      579.45     92.14 o 
  -2  11   2     7080.75     7316.39    216.33 o 
  -1  11   2    14626.38    14420.90    315.58 o 
   0  11   2     3510.30     3284.44    151.58 o 
   1  11   2      548.64      477.06     92.45 o 
   2  11   2     2279.19     2263.30    129.79 o 
   3  11   2     5925.77     6083.22    202.83 o 
   4  11   2     7709.02     7767.19    332.11 o 
   5  11   2     2305.23     2176.46    201.47 o 
   6  11   2       63.10       41.08    151.85 o 
   7  11   2      812.96      465.63    171.76 o 
   8  11   2     1146.40     1090.45    201.31 o 
   9  11   2      409.61      298.31    186.81 o 
  -8  12   2      126.65       78.23    301.10 o 
  -7  12   2       65.23      -53.65    157.76 o 
  -6  12   2       98.04        1.55    150.13 o 
  -5  12   2     2528.90     1887.56    201.57 o 
  -4  12   2     3959.38     3713.36    242.71 o 
  -3  12   2     4005.81     4072.88    200.62 o 
  -2  12   2       26.86      129.55     91.14 o 
  -1  12   2      993.24     1025.31    179.30 o 
   0  12   2     9940.74     9333.95    324.17 o 
   1  12   2     3730.35     3473.01    162.74 o 
   2  12   2      772.71      718.66    105.99 o 
   3  12   2       13.92      -30.72    109.07 o 
   4  12   2      143.86       11.64    146.06 o 
   5  12   2      829.20      795.60    172.65 o 
   6  12   2     1125.79      969.31    187.06 o 
   7  12   2      947.06     1011.01    201.09 o 
   8  12   2      189.96       86.85    177.55 o 
  -8  13   2      165.35      156.77    379.65 o 
  -7  13   2      320.58      346.48    188.15 o 
  -6  13   2      133.43      167.40    193.46 o 
  -5  13   2      267.11      287.83    168.65 o 
  -4  13   2      390.55      485.73    158.62 o 
  -3  13   2       19.07      -53.89    150.68 o 
  -2  13   2      380.07      142.63    107.92 o 
  -1  13   2     1336.39     1327.52    125.49 o 
   0  13   2     3165.70     3317.89    165.71 o 
   1  13   2      329.54      440.54    108.20 o 
   2  13   2      336.83      194.70    108.70 o 
   3  13   2     2312.39     2275.44    352.01 o 
   4  13   2     2019.41     1784.56    211.40 o 
   5  13   2      521.39      419.94    173.74 o 
   6  13   2      192.78     -165.36    165.36 o 
   7  13   2     1029.02      950.42    211.24 o 
   8  13   2      190.58      220.63    197.16 o 
  -7  14   2       33.05      148.25    198.44 o 
  -6  14   2       14.71       53.59    186.19 o 
  -5  14   2      543.67      472.98    218.19 o 
  -4  14   2     1623.08     1565.61    218.03 o 
  -3  14   2     1507.68     1409.81    295.28 o 
  -2  14   2      641.13      592.99    125.25 o 
  -1  14   2      398.33      264.32    116.30 o 
   0  14   2     2480.84     2801.30    185.18 o 
   1  14   2    11387.96    11583.49    313.81 o 
   2  14   2     7796.70     7944.14    310.11 o 
   3  14   2     1953.80     2013.81    226.97 o 
   4  14   2       89.91      261.48    263.28 o 
   5  14   2     1939.10     1926.78    439.29 o 
   6  14   2     2920.85     3187.56    324.38 o 
   7  14   2      732.26      850.67    222.05 o 
  -6  15   2      138.26      101.94    198.12 o 
  -5  15   2       43.93      -18.21    191.01 o 
  -4  15   2      313.19      307.01    196.06 o 
  -3  15   2      482.42      489.51    253.10 o 
  -2  15   2      126.67     -168.53    168.53 o 
  -1  15   2       92.16      -11.99    116.47 o 
   0  15   2       60.81       88.34    122.65 o 
   1  15   2      244.16      300.14    123.54 o 
   2  15   2      197.15       14.19    175.87 o 
   3  15   2      193.17      144.08    208.01 o 
   4  15   2       13.52       36.17    195.13 o 
   5  15   2      239.95      186.51    203.53 o 
   6  15   2       98.02     -204.53    206.55 o 
  -5  16   2     3779.45     3739.41    322.89 o 
  -4  16   2     3032.66     2986.05    296.20 o 
  -3  16   2      638.21      384.98    248.74 o 
  -2  16   2       14.43     -167.43    186.16 o 
  -1  16   2      901.85      899.56    179.61 o 
   0  16   2     2033.00     2317.52    184.19 o 
   1  16   2     1277.00     1158.80    187.81 o 
   2  16   2      915.10      901.73    474.20 o 
   3  16   2      200.55      302.84    209.71 o 
   4  16   2     1472.52     1491.12    320.01 o 
   5  16   2     1338.85     1109.73    254.00 o 
  -4  17   2      646.17      532.40    234.48 o 
  -3  17   2     1492.22     1614.45    260.87 o 
  -2  17   2      741.68      470.92    235.53 o 
  -1  17   2      146.69       39.27    211.88 o 
   0  17   2      314.52       62.07    145.55 o 
   1  17   2     1320.25     1051.29    331.65 o 
   2  17   2      422.34       41.06    384.02 o 
   3  17   2       22.79       -6.57    331.65 o 
   4  17   2      111.88       66.69    227.25 o 
  -2  18   2      580.02      304.62    528.02 o 
  -1  18   2      540.46      677.05    384.02 o 
   1  18   2     2175.33     3311.00    326.91 o 
   2  18   2     3945.68     5186.88    390.84 o 
  -9   1   3       36.64      -87.28    177.46 o 
  -8   1   3     1777.12     1773.87    162.76 o 
  -7   1   3     3885.36     4343.01    213.91 o 
  -6   1   3     8799.91     8586.76    283.79 o 
  -5   1   3    16114.25    16492.97    434.99 o 
  -4   1   3     7397.48     7168.29    314.19 o 
  -3   1   3      128.20      199.58     54.48 o 
  -2   1   3    54828.93    54764.86    672.59 o 
  -1   1   3    95246.66    97431.87    914.70 o 
   0   1   3    68853.24    70344.89    701.12 o 
   1   1   3    10796.37    11091.46    101.20 o 
   2   1   3    51971.07    53753.91    663.36 o 
   3   1   3    42839.14    43257.21    584.82 o 
   4   1   3    35587.45    35928.92    786.94 o 
   5   1   3     7790.64     7658.97    282.19 o 
   6   1   3      285.35      299.85     48.05 o 
   7   1   3     1187.21     1225.19     69.84 o 
   8   1   3     5773.61     5522.27    190.82 o 
   9   1   3     2188.92     2261.12    304.01 o 
  10   1   3      330.26      581.17     95.64 o 
  -9   2   3       19.11      -93.09    180.37 o 
  -8   2   3     1882.97     1736.86    165.26 o 
  -7   2   3     1019.34      903.39    125.50 o 
  -6   2   3      164.21      241.46    119.28 o 
  -5   2   3       51.48       14.55     96.00 o 
  -4   2   3     1581.35     1790.10    276.37 o 
  -3   2   3     1454.34     1561.48     53.99 o 
  -2   2   3    13716.90    14248.38    153.46 o 
  -1   2   3     1726.18     1862.26     34.26 o 
   0   2   3    31558.44    31131.98    306.85 o 
   1   2   3    37525.46    37915.12    371.80 o 
   2   2   3   105972.95   107410.84   1069.47 o 
   3   2   3     1539.48     1380.48     40.30 o 
   4   2   3     2406.41     2471.37     58.81 o 
   5   2   3     1844.90     1797.54     51.25 o 
   6   2   3     4355.39     4271.46     96.89 o 
   7   2   3      487.43      445.34     38.86 o 
   8   2   3      327.46      388.83     54.05 o 
   9   2   3      357.56      217.47     81.43 o 
  10   2   3      153.78       96.11     77.23 o 
 -10   3   3      822.93      859.57     89.40 o 
  -9   3   3      168.05      138.45     72.97 o 
  -8   3   3     4677.75     4292.89    161.15 o 
  -7   3   3    11963.25    12412.49    259.98 o 
  -6   3   3     3662.24     3498.73    122.31 o 
  -5   3   3      227.87      141.74     32.86 o 
  -4   3   3     7433.40     7619.47    172.86 o 
  -3   3   3    30517.33    31228.57    401.70 o 
  -2   3   3    39748.71    39633.95    436.64 o 
  -1   3   3    54287.72    54664.94    532.90 o 
   0   3   3     5407.22     5400.28     92.95 o 
   1   3   3     5616.25     5582.00     76.97 o 
   2   3   3     6428.92     6653.65     91.86 o 
   3   3   3    11994.05    12106.41    170.41 o 
   4   3   3     6997.38     6870.57    151.76 o 
   5   3   3     4188.15     3983.18    106.81 o 
   6   3   3      181.95      161.05     38.36 o 
   7   3   3      191.23      183.43     43.66 o 
   8   3   3      574.36      580.08     70.84 o 
   9   3   3      114.51       42.10     73.23 o 
  10   3   3      228.93      212.83     85.18 o 
  11   3   3       94.54       97.76     95.40 o 
 -11   4   3      434.93      468.38    160.01 o 
 -10   4   3     2124.25     2010.15    131.72 o 
  -9   4   3     5098.57     5075.74    151.34 o 
  -8   4   3     1261.48     1221.05     75.96 o 
  -7   4   3     1406.41     1382.39     58.95 o 
  -6   4   3    11246.48    11384.16    178.86 o 
  -5   4   3    23228.33    23353.69    313.12 o 
  -4   4   3     5869.00     5547.87     98.36 o 
  -3   4   3      354.37      383.69     25.79 o 
  -2   4   3       43.97       95.74     22.28 o 
  -1   4   3    24903.02    26508.31    306.84 o 
   0   4   3    10649.88    11072.11    206.48 o 
   1   4   3    13069.00    13244.62    191.70 o 
   2   4   3     8187.57     8211.42    106.12 o 
   3   4   3      110.50       94.26     22.15 o 
   4   4   3     1048.54     1049.45     45.42 o 
   5   4   3      903.56      874.51     52.70 o 
   6   4   3      134.33      186.36     44.72 o 
   7   4   3      838.94      805.69     80.40 o 
   8   4   3     1250.65     1191.13     94.81 o 
   9   4   3     1174.67     1100.77    101.44 o 
  10   4   3      201.50      301.57     94.38 o 
  11   4   3       41.70        5.42    102.26 o 
 -11   5   3      234.43      207.90    122.28 o 
 -10   5   3        8.14      -64.07     84.33 o 
  -9   5   3     1354.09     1296.86    102.26 o 
  -8   5   3      979.57      947.64     79.77 o 
  -7   5   3       76.30       15.38     55.09 o 
  -6   5   3     8078.18     8137.91    139.04 o 
  -5   5   3    17098.54    17491.35    237.94 o 
  -4   5   3    18790.09    19412.30    257.44 o 
  -3   5   3     1571.98     1459.63    103.71 o 
  -2   5   3    12515.38    12552.96    185.29 o 
  -1   5   3    70087.33    71423.61    784.75 o 
   0   5   3    48230.04    47517.38    637.69 o 
   1   5   3      220.28      199.68     32.06 o 
   2   5   3     2066.51     2015.53     58.33 o 
   3   5   3    42290.77    42463.23    550.49 o 
   4   5   3    24604.33    24745.56    433.65 o 
   5   5   3     4852.59     4873.06    142.25 o 
   6   5   3      829.20      829.17     91.54 o 
   7   5   3     6109.50     6096.72    254.85 o 
   8   5   3     7321.10     7130.06    216.60 o 
   9   5   3     1511.42     1650.54    122.62 o 
  10   5   3      146.00      139.05    145.51 o 
  11   5   3      242.20      118.50    110.09 o 
 -11   6   3      478.35      470.31    137.78 o 
 -10   6   3      259.64      -50.30    120.33 o 
  -9   6   3      140.89      152.94    105.99 o 
  -8   6   3     2634.34     2384.24    126.95 o 
  -7   6   3     5807.92     5779.43    164.17 o 
  -6   6   3     2989.63     3005.94    106.04 o 
  -5   6   3     2092.26     2099.93     74.01 o 
  -4   6   3    11788.17    11909.64    166.59 o 
  -3   6   3    50087.93    49967.27    600.74 o 
  -2   6   3    38108.43    38411.35    471.79 o 
  -1   6   3     3286.61     3252.74     74.02 o 
   0   6   3    22453.82    22158.27    311.84 o 
   1   6   3   117513.68   116824.94   1456.94 o 
   2   6   3   111228.32   109162.98   1260.61 o 
   3   6   3    43071.70    43355.52    565.98 o 
   4   6   3     4712.88     4803.06    107.19 o 
   5   6   3    38738.97    38726.19    516.46 o 
   6   6   3    16467.32    16451.01    304.98 o 
   7   6   3     4416.31     4458.34    175.57 o 
   8   6   3        5.33      -79.99     86.25 o 
   9   6   3      630.40      615.31    109.20 o 
  10   6   3     1738.09     1542.33    140.09 o 
 -10   7   3        7.27     -127.97    127.97 o 
  -9   7   3     1297.18      933.87    150.17 o 
  -8   7   3     3041.69     3031.08    151.68 o 
  -7   7   3     2641.89     2443.61    117.03 o 
  -6   7   3       67.51       86.65     64.72 o 
  -5   7   3     4293.36     4169.26    119.18 o 
  -4   7   3    14558.36    14130.96    263.50 o 
  -3   7   3    18886.03    18619.30    258.02 o 
  -2   7   3      199.54      174.39     41.75 o 
  -1   7   3    20325.21    20219.70    322.31 o 
   0   7   3    25370.42    25498.45    359.72 o 
   1   7   3     7891.91     7818.41    178.23 o 
   2   7   3      662.51      847.56     63.75 o 
   3   7   3     8627.89     8446.89    155.99 o 
   4   7   3     9017.28     8718.54    157.90 o 
   5   7   3     2908.20     2904.05    118.07 o 
   6   7   3      835.70      864.50    155.77 o 
   7   7   3     4336.20     4204.27    276.23 o 
   8   7   3     1876.20     1892.60    138.21 o 
   9   7   3      402.56      288.43    134.21 o 
  10   7   3      136.31       89.41    116.36 o 
 -10   8   3     3994.42     4556.60    411.65 o 
  -9   8   3     4349.41     5077.06    257.12 o 
  -8   8   3     1719.68     1582.85    167.42 o 
  -7   8   3      430.49      458.70     88.23 o 
  -6   8   3    18263.56    18150.66    355.88 o 
  -5   8   3    16733.32    17264.37    483.73 o 
  -4   8   3    16935.63    16910.25    477.21 o 
  -3   8   3      105.82      125.22     57.59 o 
  -2   8   3     6886.34     7151.13    179.26 o 
  -1   8   3    30305.60    30256.26    514.56 o 
   0   8   3    15036.91    14847.49    262.22 o 
   1   8   3     3995.93     3763.26    116.18 o 
   2   8   3      110.94      113.13     45.26 o 
   3   8   3      216.13      155.56     48.88 o 
   4   8   3       45.05       -0.35     37.88 o 
   5   8   3      161.23      172.07     71.40 o 
   6   8   3       21.59      -84.07     87.51 o 
   7   8   3       11.05      -41.78    104.67 o 
   8   8   3      858.74      746.17    123.92 o 
   9   8   3     1656.40     1494.10    148.28 o 
  10   8   3      578.26      660.56    137.38 o 
 -10   9   3        0.37      -78.70    154.24 o 
  -9   9   3     1441.11     1565.06    186.16 o 
  -8   9   3     6598.37     6285.97    288.76 o 
  -7   9   3     4923.35     4787.00    315.65 o 
  -6   9   3      182.68      184.73    123.43 o 
  -5   9   3     4983.45     4696.59    237.59 o 
  -4   9   3     7552.35     7210.16    300.76 o 
  -3   9   3     8034.68     7751.74    198.86 o 
  -2   9   3       11.05      -63.26     63.26 o 
  -1   9   3     4849.59     4620.44    155.77 o 
   0   9   3    14696.49    14517.59    265.82 o 
   1   9   3     9973.37     9826.57    223.35 o 
   2   9   3       35.13      -47.52     54.50 o 
   3   9   3     6022.48     6144.39    203.18 o 
   4   9   3     7023.11     7151.05    176.49 o 
   5   9   3     2260.90     2039.42    120.51 o 
   6   9   3      395.41      327.86    104.08 o 
   7   9   3     2376.07     2372.11    161.03 o 
   8   9   3     1955.12     2056.33    159.67 o 
   9   9   3      401.92      357.67    141.90 o 
  10   9   3      311.69      474.22    182.66 o 
  -9  10   3       38.52      211.44    157.36 o 
  -8  10   3      669.97      572.44    163.53 o 
  -7  10   3     4374.35     3893.31    286.56 o 
  -6  10   3     7810.62     7300.69    437.84 o 
  -5  10   3       51.79      -23.25    115.14 o 
  -4  10   3    13910.18    13426.99    421.65 o 
  -3  10   3    40709.28    40028.16    675.59 o 
  -2  10   3    36121.78    36942.92    632.01 o 
  -1  10   3     8298.97     8232.89    216.19 o 
   0  10   3    10039.77    10003.61    214.82 o 
   1  10   3    39548.89    40569.89    618.88 o 
   2  10   3    43708.46    44215.21    667.21 o 
   3  10   3     7985.60     7884.28    193.39 o 
   4  10   3      632.98      760.60    113.43 o 
   5  10   3    15541.58    15723.35    395.13 o 
   6  10   3    21949.46    22228.36    561.38 o 
   7  10   3     8992.46     8974.62    482.93 o 
   8  10   3        3.58     -101.08    221.10 o 
   9  10   3     2394.22     2368.96    235.60 o 
  -9  11   3     1030.00     1226.24    283.65 o 
  -8  11   3     1588.35     1335.64    198.50 o 
  -7  11   3      269.94       53.09    147.43 o 
  -6  11   3      405.96      212.89    224.01 o 
  -5  11   3     7088.75     7307.66    317.78 o 
  -4  11   3     8525.88     7878.14    328.11 o 
  -3  11   3      477.83      487.93     92.87 o 
  -2  11   3     9200.21     9207.52    242.55 o 
  -1  11   3    30542.97    31705.85    567.64 o 
   0  11   3    32930.95    33161.85    588.73 o 
   1  11   3     4534.69     4457.01    237.64 o 
   2  11   3     3490.99     3351.34    161.26 o 
   3  11   3    23454.80    24643.58    510.09 o 
   4  11   3    24917.48    25377.48    690.05 o 
   5  11   3     7972.45     7469.69    334.84 o 
   6  11   3      135.90      137.20    153.59 o 
   7  11   3     3776.30     3578.53    257.67 o 
   8  11   3     3811.84     3566.36    270.70 o 
   9  11   3      239.39      433.16    197.16 o 
  -8  12   3      207.53      -39.94    170.19 o 
  -7  12   3      807.89      953.69    188.15 o 
  -6  12   3     3928.74     3649.94    255.08 o 
  -5  12   3     6122.05     5824.78    307.29 o 
  -4  12   3     1228.64     1016.69    231.28 o 
  -3  12   3      135.76      -81.52    101.63 o 
  -2  12   3     6381.24     6369.07    214.00 o 
  -1  12   3    14177.65    14688.78    372.88 o 
   0  12   3     3628.85     3196.34    159.88 o 
   1  12   3      852.41      710.70    108.57 o 
   2  12   3     5056.03     5049.88    190.52 o 
   3  12   3       95.90       47.31    113.12 o 
   4  12   3     1098.69     1020.27    277.83 o 
   5  12   3     2683.35     2845.84    236.46 o 
   6  12   3     1437.96     1232.59    208.01 o 
   7  12   3       38.04       30.11    174.63 o 
   8  12   3      406.29      176.36    185.80 o 
  -8  13   3     3118.49     2598.52    327.29 o 
  -7  13   3     5123.90     5200.78    714.21 o 
  -6  13   3     2262.18     1996.39    229.36 o 
  -5  13   3      312.11      336.42    165.59 o 
  -4  13   3     5128.00     4808.78    285.92 o 
  -3  13   3     6426.35     6531.18    650.21 o 
  -2  13   3     3537.90     3290.78    171.24 o 
  -1  13   3        9.05      -49.36     98.49 o 
   0  13   3     2005.83     2118.31    154.53 o 
   1  13   3      862.29      750.49    116.14 o 
   2  13   3      163.95      -32.58    103.81 o 
   3  13   3       74.19      -36.94    155.98 o 
   4  13   3      217.48      258.29    181.83 o 
   5  13   3       94.77      195.33    172.47 o 
   6  13   3       54.32     -165.36    165.36 o 
   7  13   3      364.61      532.65    199.93 o 
   8  13   3      563.57      837.56    305.47 o 
  -7  14   3     1826.57     1848.80    248.89 o 
  -6  14   3     4295.00     4376.95    794.21 o 
  -5  14   3     1271.42     1144.75    212.90 o 
  -4  14   3     1253.15      783.96    293.83 o 
  -3  14   3     8993.71     9402.26    398.83 o 
  -2  14   3     8194.24     8384.71    274.33 o 
  -1  14   3     1469.76     1787.31    150.87 o 
   0  14   3      847.65      947.27    127.62 o 
   1  14   3     5777.53     5761.74    229.85 o 
   2  14   3     6459.22     6424.49    281.58 o 
   3  14   3     2060.87     2417.77    241.65 o 
   4  14   3       10.92     -129.77    172.47 o 
   5  14   3     2375.63     2242.75    296.74 o 
   6  14   3     4396.98     4992.00    336.22 o 
   7  14   3     1657.65     1794.97    254.69 o 
  -6  15   3     1765.65     1681.83    252.40 o 
  -5  15   3     5267.79     5093.61    335.31 o 
  -4  15   3     3358.65     3184.18    284.91 o 
  -3  15   3      181.53        4.63    171.32 o 
  -2  15   3     3061.52     2845.53    263.28 o 
  -1  15   3    11722.32    13016.91    351.62 o 
   0  15   3    13318.14    14989.00    689.07 o 
   1  15   3     3240.81     3071.26    188.69 o 
   2  15   3     1142.57     1194.27    214.61 o 
   3  15   3     8455.79     9792.58    442.27 o 
   4  15   3    10775.11    11185.05    470.87 o 
   5  15   3     3729.92     3797.46    310.54 o 
   6  15   3        0.04      -13.01    209.55 o 
  -5  16   3      397.29      301.06    448.02 o 
  -4  16   3       15.55     -196.06    196.06 o 
  -3  16   3     1372.32     1165.19    224.91 o 
  -2  16   3     2772.09     2643.17    273.39 o 
  -1  16   3     1218.04     1113.83    185.67 o 
   0  16   3      133.22      501.32    144.95 o 
   1  16   3     3185.61     3717.16    338.93 o 
   2  16   3     3831.16     4008.69    317.42 o 
   3  16   3     1924.73     1761.96    468.38 o 
   4  16   3       57.77     -115.12    336.01 o 
   5  16   3     1641.07     1916.01    280.66 o 
  -4  17   3     1118.01     1248.00    346.20 o 
  -3  17   3     2417.60     2913.66    302.40 o 
  -2  17   3      962.51      870.57    245.82 o 
  -1  17   3       55.72     -244.37    244.37 o 
   0  17   3      217.79       19.45    145.79 o 
   1  17   3      169.00     -203.62    203.62 o 
   2  17   3      111.48      103.06    212.01 o 
   3  17   3        2.16        4.09    218.03 o 
   4  17   3       29.48     -173.34    221.91 o 
  -2  18   3      190.80       20.01    237.27 o 
  -1  18   3      146.86     -212.05    212.05 o 
   1  18   3       67.48      -12.77    229.20 o 
   2  18   3      102.17     -201.68    233.42 o 
  -9   0   4     1166.58     1282.96    232.74 o 
  -8   0   4     1505.58     1771.71    238.56 o 
  -7   0   4     5879.04     6112.25    363.65 o 
  -6   0   4     1324.41     1256.78    180.37 o 
  -5   0   4    10741.06    10298.60    445.11 o 
  -4   0   4      127.31       72.73     93.09 o 
  -3   0   4     5532.26     5864.97    276.37 o 
  -2   0   4    34834.25    35555.24    549.03 o 
  -1   0   4       39.65      -19.84     19.84 o 
   0   0   4      776.51      772.85     27.14 o 
   1   0   4    26452.12    27509.10    350.55 o 
   2   0   4      220.52      210.16     18.40 o 
   3   0   4    44360.93    44122.37    767.03 o 
   4   0   4   134810.55   137791.83   2067.05 o 
   5   0   4    44093.57    44679.02    683.09 o 
   6   0   4      736.94      694.91     39.82 o 
   7   0   4    12466.32    12426.79    211.88 o 
   8   0   4    10926.10    11520.47    407.29 o 
   9   0   4     3459.39     3499.78    221.10 o 
  10   0   4     1248.37     1201.50    168.73 o 
  -9   1   4     5482.22     5968.99    281.47 o 
  -8   1   4     7285.47     7490.43    296.03 o 
  -7   1   4     1852.55     1557.31    153.00 o 
  -6   1   4     2654.36     2447.59    161.40 o 
  -5   1   4    11572.28    11630.16    375.29 o 
  -4   1   4    27521.71    28603.94    837.85 o 
  -3   1   4      220.65      285.78     20.82 o 
  -2   1   4    51652.72    54685.18    714.89 o 
  -1   1   4     8246.74     8490.97     95.44 o 
   0   1   4    49487.83    50827.97    465.29 o 
   1   1   4      265.02      295.55     16.71 o 
   2   1   4    48018.98    48365.38    519.66 o 
   3   1   4    57771.04    59292.06    733.96 o 
   4   1   4     5282.72     4943.05     81.19 o 
   5   1   4      266.98      260.53     27.60 o 
   6   1   4    10723.58    10516.55    162.62 o 
   7   1   4     7441.39     7586.24    114.15 o 
   8   1   4      685.81      776.93     67.69 o 
   9   1   4        7.45       65.24     81.98 o 
  10   1   4     2899.19     3022.62    160.30 o 
  -9   2   4      722.17      904.76    238.56 o 
  -8   2   4    13855.33    14744.69    455.79 o 
  -7   2   4    34602.19    35668.14    871.75 o 
  -6   2   4    14891.87    14882.50    424.34 o 
  -5   2   4      902.71      875.66     62.70 o 
  -4   2   4    96892.77    99210.99   1211.83 o 
  -3   2   4   276919.31   283037.53   3163.70 o 
  -2   2   4   146756.17   150310.91   1824.97 o 
  -1   2   4     8129.80     8278.95    110.04 o 
   0   2   4    49857.62    50171.15    510.29 o 
   1   2   4   135809.13   134995.92   1286.75 o 
   2   2   4    62380.45    62005.05    719.80 o 
   3   2   4    16692.31    16919.06    227.86 o 
   4   2   4     1358.69     1345.47     63.27 o 
   5   2   4    43523.75    44353.50    612.20 o 
   6   2   4    48051.41    49023.00    676.63 o 
   7   2   4     9186.85     9472.22    163.40 o 
   8   2   4       69.03       24.36     55.19 o 
   9   2   4     5218.43     5372.16    152.01 o 
  10   2   4     2884.20     2868.74    165.36 o 
  11   2   4      103.28      162.92    168.73 o 
 -11   3   4        3.73       78.55    104.73 o 
 -10   3   4     1569.06     1604.15    111.42 o 
  -9   3   4     6922.56     6783.04    178.82 o 
  -8   3   4    10362.21    10036.66    260.79 o 
  -7   3   4      626.64      662.45     59.97 o 
  -6   3   4    23976.58    24302.30    350.69 o 
  -5   3   4    50378.33    51929.71    653.97 o 
  -4   3   4    20254.52    20307.52    275.32 o 
  -3   3   4      581.89      625.66     65.95 o 
  -2   3   4    39075.93    39148.46    408.68 o 
  -1   3   4    74139.70    73241.54    744.53 o 
   0   3   4   123064.02   122932.81   1515.06 o 
   1   3   4    40971.80    41582.40    412.53 o 
   2   3   4    40221.61    40944.70    451.13 o 
   3   3   4    48874.98    48489.47    527.66 o 
   4   3   4    50793.38    50437.32    699.87 o 
   5   3   4    10483.86    10499.66    228.05 o 
   6   3   4      732.58      652.83     49.45 o 
   7   3   4     8595.48     8618.77    178.20 o 
   8   3   4     7026.87     7119.96    212.99 o 
   9   3   4      894.71      865.22     92.58 o 
  10   3   4      593.01      632.57     99.94 o 
  11   3   4     1262.26     1483.06    161.89 o 
 -11   4   4     1389.15     1561.19    225.46 o 
 -10   4   4     2568.52     2733.50    121.58 o 
  -9   4   4     1233.95     1204.35     86.00 o 
  -8   4   4       87.96       65.83     59.83 o 
  -7   4   4     2643.86     2768.12     81.60 o 
  -6   4   4     4766.00     4781.60    156.50 o 
  -5   4   4     5075.64     5131.66    118.44 o 
  -4   4   4     2650.80     3121.61    127.59 o 
  -3   4   4     1834.76     1915.24     98.92 o 
  -2   4   4      514.02      481.61     31.90 o 
  -1   4   4      169.15      177.51     25.18 o 
   0   4   4      455.36      469.52     29.98 o 
   1   4   4    12669.66    12840.58    190.41 o 
   2   4   4       17.08       64.13     23.81 o 
   3   4   4    11633.81    12000.65    144.30 o 
   4   4   4     2659.28     2489.09     67.22 o 
   5   4   4     6152.09     6185.12    131.22 o 
   6   4   4     2295.61     2305.88     89.13 o 
   7   4   4     5469.54     5337.84    185.01 o 
   8   4   4     5285.67     5278.51    179.19 o 
   9   4   4     5163.61     5449.75    438.36 o 
  10   4   4      134.79       15.50     93.89 o 
  11   4   4      124.36      293.23    121.91 o 
 -11   5   4      212.32       61.89    119.70 o 
 -10   5   4       18.20      -62.69     84.89 o 
  -9   5   4     1031.81     1074.77     93.39 o 
  -8   5   4     4667.54     4759.33    149.23 o 
  -7   5   4     1758.42     1905.04    103.62 o 
  -6   5   4     1335.69     1356.86     71.39 o 
  -5   5   4     1184.22     1209.78     62.31 o 
  -4   5   4     5208.67     4999.49    119.02 o 
  -3   5   4     7598.67     7463.38    118.22 o 
  -2   5   4      193.18      199.14     32.12 o 
  -1   5   4     2078.36     2254.72     60.23 o 
   0   5   4     1103.30     1049.99     65.95 o 
   1   5   4     1577.37     1412.01     54.82 o 
   2   5   4    14268.98    14668.64    218.49 o 
   3   5   4      420.08      311.05     37.50 o 
   4   5   4      259.76      198.80     36.23 o 
   5   5   4     6555.41     6360.82    143.13 o 
   6   5   4    16071.19    16127.63    370.52 o 
   7   5   4     6581.91     6452.67    201.35 o 
   8   5   4      326.83      274.16     90.13 o 
   9   5   4     1081.88     1061.05    117.09 o 
  10   5   4     1613.74     1989.12    149.30 o 
  11   5   4     1273.14     1374.10    142.20 o 
 -11   6   4     1496.65     1499.55    165.51 o 
 -10   6   4      657.26      760.68    114.19 o 
  -9   6   4        7.22      -87.59     87.59 o 
  -8   6   4     2866.45     2747.41    170.90 o 
  -7   6   4    10253.44    10165.44    209.77 o 
  -6   6   4     3064.53     3132.63    138.13 o 
  -5   6   4        8.19        4.54     41.99 o 
  -4   6   4    14750.31    14275.26    192.65 o 
  -3   6   4    31184.36    31638.64    398.10 o 
  -2   6   4    13823.23    13720.51    199.12 o 
  -1   6   4      798.18      864.59     44.08 o 
   0   6   4    21348.07    20447.60    273.75 o 
   1   6   4   112288.56   114082.78   1425.49 o 
   2   6   4    45346.77    42929.06    566.49 o 
   3   6   4     2788.00     2718.79     93.07 o 
   4   6   4     4585.53     4651.59    107.81 o 
   5   6   4    10705.42    10693.50    185.00 o 
   6   6   4     7484.35     7754.59    226.45 o 
   7   6   4      122.61       -9.86     85.55 o 
   8   6   4      890.44      834.35    109.92 o 
   9   6   4     1299.01     1298.00    127.54 o 
  10   6   4      576.32      554.53    121.22 o 
 -10   7   4     1641.12     1728.60    175.44 o 
  -9   7   4     3000.36     2992.37    180.63 o 
  -8   7   4      936.62      752.68    106.96 o 
  -7   7   4     5453.55     5455.67    173.02 o 
  -6   7   4    33550.80    33105.80    593.33 o 
  -5   7   4    46768.34    47617.15    638.54 o 
  -4   7   4    17996.13    17339.77    272.61 o 
  -3   7   4      482.48      412.66     46.25 o 
  -2   7   4    63185.62    63762.56    763.92 o 
  -1   7   4   113381.75   113220.26   1422.43 o 
   0   7   4    58029.54    58769.37    762.58 o 
   1   7   4     6022.11     5881.75    127.45 o 
   2   7   4    14705.61    14626.17    230.01 o 
   3   7   4    56159.98    56159.66    729.77 o 
   4   7   4    40966.80    40456.11    538.52 o 
   5   7   4     7608.27     7413.36    185.93 o 
   6   7   4     3100.13     3044.13    151.79 o 
   7   7   4     6091.60     6141.17    347.61 o 
   8   7   4     4668.92     4790.31    201.65 o 
   9   7   4     1997.10     2029.90    152.41 o 
  10   7   4       47.75      101.04    120.17 o 
 -10   8   4      171.64       19.74    139.84 o 
  -9   8   4      134.77      109.47    140.90 o 
  -8   8   4      309.23        1.93    123.66 o 
  -7   8   4     3192.94     3170.53    139.09 o 
  -6   8   4     3051.28     2912.78    135.82 o 
  -5   8   4       19.06      -22.96    102.37 o 
  -4   8   4     4017.42     3731.45    224.65 o 
  -3   8   4     8394.55     8339.81    164.46 o 
  -2   8   4     1112.08     1248.43     75.76 o 
  -1   8   4     2189.41     2101.75    106.66 o 
   0   8   4    10541.14     9889.58    195.85 o 
   1   8   4    13800.49    14060.29    253.31 o 
   2   8   4     2018.37     1944.42     79.63 o 
   3   8   4     1819.38     1857.50     79.94 o 
   4   8   4       85.09       80.37     46.67 o 
   5   8   4      696.13      636.45     83.36 o 
   6   8   4     3071.07     3155.38    162.12 o 
   7   8   4      127.43       88.14    104.98 o 
   8   8   4      589.06      792.02    127.30 o 
   9   8   4     1003.89     1374.63    199.88 o 
  10   8   4      507.93      402.45    137.37 o 
 -10   9   4       56.61     -153.00    153.00 o 
  -9   9   4       97.52        5.94    202.19 o 
  -8   9   4      636.40      579.28    153.91 o 
  -7   9   4     1759.83     1775.35    158.10 o 
  -6   9   4     1002.78      987.76    103.04 o 
  -5   9   4     1655.78     1395.56    108.87 o 
  -4   9   4       39.24      -52.46     52.46 o 
  -3   9   4     4255.36     4339.06    196.52 o 
  -2   9   4     4939.37     4999.62    163.62 o 
  -1   9   4    12742.56    12630.33    270.88 o 
   0   9   4     6585.41     6279.14    157.45 o 
   1   9   4     3734.89     3440.39    121.58 o 
   2   9   4      112.97       53.76     60.45 o 
   3   9   4     2308.39     2383.84     96.57 o 
   4   9   4     5469.83     5284.26    184.85 o 
   5   9   4     5843.96     5638.24    305.87 o 
   6   9   4     5298.02     5590.43    224.84 o 
   7   9   4      600.71      657.02    126.14 o 
   8   9   4       51.50       71.27    142.29 o 
   9   9   4      262.77      151.82    171.02 o 
  -9  10   4       71.75       81.65    154.24 o 
  -8  10   4      172.02       10.88    147.07 o 
  -7  10   4        2.12      -54.96    140.81 o 
  -6  10   4      803.81      773.72    156.30 o 
  -5  10   4      942.42      948.81    153.00 o 
  -4  10   4     5950.08     5882.55    533.84 o 
  -3  10   4     1311.11     1190.93    106.40 o 
  -2  10   4      687.75      544.19     86.30 o 
  -1  10   4      858.84      757.53     90.17 o 
   0  10   4      692.90      696.35     78.13 o 
   1  10   4      130.16       66.29     69.22 o 
   2  10   4       48.92      -65.88     65.88 o 
   3  10   4      571.77      576.38     78.63 o 
   4  10   4     1188.80      966.31    121.48 o 
   5  10   4       69.14     -101.11    101.11 o 
   6  10   4      139.68       82.22    115.85 o 
   7  10   4      771.46      456.96    311.29 o 
   8  10   4      187.49      226.87    167.75 o 
   9  10   4      108.83      258.02    177.70 o 
  -9  11   4       14.67      -16.93    169.48 o 
  -8  11   4       29.27     -146.01    146.01 o 
  -7  11   4      835.89      456.47    164.53 o 
  -6  11   4     2407.22     2447.83    213.83 o 
  -5  11   4     2878.48     2401.06    204.06 o 
  -4  11   4     2043.91     1758.96    241.46 o 
  -3  11   4       23.94      -21.09     78.94 o 
  -2  11   4     6249.98     5947.34    203.64 o 
  -1  11   4     8586.43     8634.86    238.94 o 
   0  11   4    13792.93    13485.23    304.25 o 
   1  11   4     1417.99     1255.25    109.76 o 
   2  11   4     1184.64     1169.04    231.24 o 
   3  11   4     5249.07     5335.65    225.49 o 
   4  11   4     4468.52     3940.70    309.83 o 
   5  11   4     2574.75     2079.91    204.61 o 
   6  11   4      154.74      169.48    160.69 o 
   7  11   4      203.91      -60.58    161.46 o 
   8  11   4      495.64      321.79    188.88 o 
   9  11   4      439.32      222.51    235.65 o 
  -8  12   4     1014.49     1098.13    207.74 o 
  -7  12   4      741.71      623.87    178.93 o 
  -6  12   4       53.10      -33.91    149.05 o 
  -5  12   4     1468.14     1522.23    192.13 o 
  -4  12   4     4189.34     4058.21    255.96 o 
  -3  12   4     6162.58     5989.98    316.09 o 
  -2  12   4     3532.08     3657.52    167.22 o 
  -1  12   4      548.11      403.19    101.81 o 
   0  12   4     1536.86     1318.40    121.76 o 
   1  12   4     3086.71     3134.92    158.33 o 
   2  12   4     4570.68     4339.42    182.84 o 
   3  12   4     1852.69     1991.21    197.79 o 
   4  12   4       75.02       69.05    151.85 o 
   5  12   4     1260.76     1128.15    188.72 o 
   6  12   4     1850.30     1930.27    219.93 o 
   7  12   4     1104.64     1283.07    315.65 o 
   8  12   4      393.94      151.08    183.91 o 
  -8  13   4       38.50      -63.48    175.66 o 
  -7  13   4       16.78      -58.32    178.08 o 
  -6  13   4      239.50      207.44    171.69 o 
  -5  13   4      469.76      477.02    248.74 o 
  -4  13   4     2016.46     1817.30    207.88 o 
  -3  13   4      761.91      729.85    168.65 o 
  -2  13   4      181.11      -82.79    109.18 o 
  -1  13   4     4393.30     4331.17    199.46 o 
   0  13   4     1897.47     1932.97    143.97 o 
   1  13   4      306.60      161.88    105.73 o 
   2  13   4      264.60       12.64    106.92 o 
   3  13   4      247.81      389.42    172.21 o 
   4  13   4     1896.24     2167.56    734.58 o 
   5  13   4      127.79       -5.57    218.19 o 
   6  13   4       45.53      -72.37    175.44 o 
   7  13   4       71.92      -24.67    267.65 o 
  -7  14   4      470.24      595.34    216.96 o 
  -6  14   4      488.79      523.39    199.03 o 
  -5  14   4      399.82      136.34    181.35 o 
  -4  14   4     1625.14     1486.26    220.00 o 
  -3  14   4     3732.64     3706.05    272.28 o 
  -2  14   4     3012.11     2991.17    176.35 o 
  -1  14   4      840.89      783.84    128.08 o 
   0  14   4     2308.87     2613.51    174.56 o 
   1  14   4    10388.49    11505.43    315.10 o 
   2  14   4     9335.30     9993.11    345.87 o 
   3  14   4     3122.71     2857.90    252.93 o 
   4  14   4       16.06       16.92    178.93 o 
   5  14   4      778.21      855.91    212.55 o 
   6  14   4     1013.88      973.74    402.93 o 
   7  14   4      480.02      316.58    218.90 o 
  -6  15   4      310.52      328.03    210.67 o 
  -5  15   4      510.16      703.82    214.78 o 
  -4  15   4      622.80      157.33    194.39 o 
  -3  15   4        0.75     -172.47    172.47 o 
  -2  15   4       89.69      284.15    186.16 o 
  -1  15   4      348.73      428.03    134.07 o 
   0  15   4      132.56       48.39    121.48 o 
   1  15   4      111.63      -97.09    121.19 o 
   2  15   4      322.06      167.18    196.37 o 
   3  15   4      171.32       28.70    190.08 o 
   4  15   4      265.48      153.40    205.59 o 
   5  15   4      116.96      103.83    263.28 o 
   6  15   4      480.09      120.24    211.85 o 
  -5  16   4      922.51      722.94    236.57 o 
  -4  16   4      275.49      173.88    200.50 o 
  -3  16   4      244.06      133.65    202.56 o 
  -2  16   4      184.76     -176.12    191.18 o 
  -1  16   4      256.34       36.83    157.83 o 
   0  16   4       68.08      135.96    136.67 o 
   1  16   4      364.77      277.41    161.26 o 
   2  16   4      884.58      728.91    222.62 o 
   3  16   4      447.12      412.48    209.34 o 
   4  16   4      180.98     -201.57    201.57 o 
   5  16   4       60.13     -208.73    208.73 o 
  -4  17   4      727.24      992.60    256.06 o 
  -3  17   4      111.31      310.13    228.31 o 
  -2  17   4        1.93     -104.08    200.18 o 
  -1  17   4      394.03      529.76    225.08 o 
   0  17   4      411.20      326.63    154.48 o 
   1  17   4       78.66      -44.01    208.73 o 
   2  17   4      468.92      170.58    356.38 o 
   3  17   4      595.09      934.74    253.90 o 
   4  17   4       43.28     -206.44    217.94 o 
  -2  18   4     2848.65     3300.61    619.66 o 
  -1  18   4      434.37      231.31    392.74 o 
   1  18   4     4895.47     5190.42    578.93 o 
  -9   1   5      302.56      510.89    147.94 o 
  -8   1   5      341.53      568.23    137.64 o 
  -7   1   5     4049.34     3862.04    220.96 o 
  -6   1   5    13361.33    13551.53    403.05 o 
  -5   1   5    27123.84    27606.18    680.82 o 
  -4   1   5    14746.57    14601.75    187.04 o 
  -3   1   5     2887.07     3112.33     62.46 o 
  -2   1   5    26211.66    26613.84    321.71 o 
  -1   1   5    95301.74    96735.46   1025.31 o 
   0   1   5    56257.67    56312.52    519.27 o 
   1   1   5    27738.78    27300.81    273.82 o 
   2   1   5     2432.23     2495.64     74.63 o 
   3   1   5     8179.53     8653.09    130.12 o 
   4   1   5    24610.01    25057.87    326.56 o 
   5   1   5    14475.05    14437.97    200.95 o 
   6   1   5     1310.68     1321.61     60.93 o 
   7   1   5      647.99      608.90     45.72 o 
   8   1   5      818.23      887.73     94.36 o 
   9   1   5      572.88      689.34    146.92 o 
  10   1   5      778.70     1017.95    151.28 o 
  11   1   5      288.20      212.91    263.28 o 
  -9   2   5      695.60      354.55    142.58 o 
  -8   2   5     2775.45     2894.66    209.59 o 
  -7   2   5     1230.58     1057.57     82.24 o 
  -6   2   5      140.04      128.78     48.29 o 
  -5   2   5     1953.12     2004.55     64.82 o 
  -4   2   5     3197.70     3652.20    103.17 o 
  -3   2   5    12214.84    12854.38    170.32 o 
  -2   2   5     1861.16     1758.17     47.32 o 
  -1   2   5     7956.52     8300.78    120.78 o 
   0   2   5     6248.94     6241.32    106.72 o 
   1   2   5    45014.64    46599.53    459.60 o 
   2   2   5    26349.69    27257.86    290.61 o 
   3   2   5     2127.87     2252.51     59.65 o 
   4   2   5      260.39      196.70     28.71 o 
   5   2   5     2823.60     2789.76     75.22 o 
   6   2   5       38.82       13.87     35.72 o 
   7   2   5      116.46      112.82     41.51 o 
   8   2   5       14.02       12.56     68.36 o 
   9   2   5        4.16       38.81     68.97 o 
  10   2   5      101.49      110.00    118.83 o 
  11   2   5      220.60      342.71    135.02 o 
 -11   3   5      332.06      471.22    212.37 o 
 -10   3   5       13.98       36.60     69.03 o 
  -9   3   5      237.65      111.01     72.84 o 
  -8   3   5       52.61       39.43     61.04 o 
  -7   3   5       18.32       44.41     41.38 o 
  -6   3   5      302.62      384.24     42.78 o 
  -5   3   5     1450.19     1437.47     55.73 o 
  -4   3   5    12171.43    12981.65    191.83 o 
  -3   3   5       58.43      154.98     36.54 o 
  -2   3   5     7179.24     7235.63    105.46 o 
  -1   3   5    35233.63    35845.66    403.71 o 
   0   3   5    52745.29    52709.52    620.87 o 
   1   3   5    17012.03    16885.25    193.91 o 
   2   3   5    12781.04    13108.79    155.53 o 
   3   3   5     3976.40     4201.29     95.33 o 
   4   3   5    27067.18    27835.91    371.11 o 
   5   3   5    24511.27    25081.75    340.00 o 
   6   3   5    12171.31    12410.30    193.29 o 
   7   3   5     3356.10     3451.11    117.57 o 
   8   3   5      112.73      157.06     96.01 o 
   9   3   5     1655.42     1578.96    115.05 o 
  10   3   5      947.84      956.96    113.56 o 
  11   3   5      239.10      288.61    162.92 o 
 -11   4   5      695.51      763.43    100.51 o 
 -10   4   5     1072.95      983.32     95.21 o 
  -9   4   5      248.29      231.43     72.77 o 
  -8   4   5        4.09      -27.18     58.35 o 
  -7   4   5       10.58      -18.24     55.49 o 
  -6   4   5     1228.79     1248.03     61.79 o 
  -5   4   5      207.84      191.56     41.02 o 
  -4   4   5      504.32      476.71     39.85 o 
  -3   4   5      644.36      618.98     36.83 o 
  -2   4   5    13254.60    13502.93    164.89 o 
  -1   4   5    31099.21    31456.08    387.70 o 
   0   4   5    11452.26    11513.08    178.01 o 
   1   4   5     2613.33     2580.87     61.48 o 
   2   4   5     4232.57     4059.91     82.98 o 
   3   4   5    10239.15     9883.42    178.54 o 
   4   4   5     2570.72     2711.10     88.47 o 
   5   4   5      700.76      655.96     50.83 o 
   6   4   5       71.40      101.62     60.06 o 
   7   4   5     3199.73     3438.59    130.98 o 
   8   4   5     7933.13     7744.79    252.45 o 
   9   4   5     3251.48     3168.90    299.84 o 
  10   4   5       37.31      130.34    103.53 o 
  11   4   5      380.44      566.61    161.11 o 
 -11   5   5      432.78      288.55     98.99 o 
 -10   5   5     2045.35     2046.95    117.84 o 
  -9   5   5     1426.35     1437.79    102.58 o 
  -8   5   5      210.14      175.48     71.39 o 
  -7   5   5     3094.76     2875.30    123.74 o 
  -6   5   5    22800.83    23188.15    309.39 o 
  -5   5   5    36036.32    36982.93    627.67 o 
  -4   5   5     9478.94     9354.36    151.69 o 
  -3   5   5     2004.84     2111.23     62.54 o 
  -2   5   5    25867.14    25872.32    331.04 o 
  -1   5   5    31780.65    32044.75    396.42 o 
   0   5   5    32472.38    31902.41    534.67 o 
   1   5   5     2602.32     2563.56     70.65 o 
   2   5   5     6953.04     7105.59    164.60 o 
   3   5   5    40115.74    40098.02    487.13 o 
   4   5   5     6084.29     6196.47    139.12 o 
   5   5   5       99.95       49.08     47.70 o 
   6   5   5     1349.49     1229.15     99.88 o 
   7   5   5     3691.66     3459.51    154.07 o 
   8   5   5     1445.06     1171.82    115.55 o 
   9   5   5       75.60       98.10     99.82 o 
  10   5   5       98.59       42.13    109.79 o 
 -11   6   5     1151.64     1150.03    161.24 o 
 -10   6   5       16.51      -23.40     88.64 o 
  -9   6   5     3569.57     3373.15    195.79 o 
  -8   6   5    10926.89    10906.73    246.88 o 
  -7   6   5    13265.48    13037.84    411.99 o 
  -6   6   5     3699.10     3872.43    139.82 o 
  -5   6   5     6775.82     6820.72    250.69 o 
  -4   6   5    31310.52    31530.13    404.26 o 
  -3   6   5    64342.83    63996.13    762.54 o 
  -2   6   5    56090.29    56055.03    673.63 o 
  -1   6   5       29.03       49.55     32.21 o 
   0   6   5    51777.00    52286.17    591.85 o 
   1   6   5   117464.84   117879.73   1374.78 o 
   2   6   5    74769.01    73650.77    939.18 o 
   3   6   5     2286.06     2262.99     69.85 o 
   4   6   5     8640.60     8749.42    169.74 o 
   5   6   5     5405.87     5315.00    175.64 o 
   6   6   5     4191.81     4225.32    210.93 o 
   7   6   5      432.52      416.89     96.74 o 
   8   6   5      168.27      139.40     98.45 o 
   9   6   5      184.65      164.00    107.60 o 
  10   6   5       95.13       91.13    113.37 o 
 -10   7   5      710.18      633.87    112.96 o 
  -9   7   5      788.46      922.97    179.15 o 
  -8   7   5      329.43      251.13     85.05 o 
  -7   7   5       23.61      -48.43     75.29 o 
  -6   7   5     3214.07     2857.03    223.39 o 
  -5   7   5     4097.21     4156.68    148.17 o 
  -4   7   5     2633.82     2703.49     98.86 o 
  -3   7   5     1296.97     1209.16     61.57 o 
  -2   7   5    15712.98    16072.32    234.97 o 
  -1   7   5    12625.82    12924.53    200.15 o 
   0   7   5       10.71      -26.68     37.26 o 
   1   7   5    14278.05    14436.16    253.00 o 
   2   7   5    11528.19    11248.23    212.55 o 
   3   7   5     9020.86     9069.83    165.57 o 
   4   7   5      208.93      198.07     46.76 o 
   5   7   5     4690.68     4447.64    183.50 o 
   6   7   5     5411.87     5483.22    202.98 o 
   7   7   5     2488.02     2421.74    149.60 o 
   8   7   5       25.17      -24.04    103.14 o 
   9   7   5     1091.98     1105.81    261.33 o 
  10   7   5      998.91      808.61    140.77 o 
 -10   8   5      472.68      742.60    301.10 o 
  -9   8   5      148.63       -6.16    110.34 o 
  -8   8   5        6.78      -87.87    131.80 o 
  -7   8   5     1476.71     1357.46    108.85 o 
  -6   8   5      134.87       31.85     77.94 o 
  -5   8   5     2258.28     2094.08    115.53 o 
  -4   8   5       90.34       44.50     39.36 o 
  -3   8   5     1211.74     1241.73     72.04 o 
  -2   8   5    13228.00    13312.89    225.45 o 
  -1   8   5    27752.69    27441.98    432.25 o 
   0   8   5     6579.10     6376.40    154.24 o 
   1   8   5     1290.24     1263.20     76.79 o 
   2   8   5    19913.52    19500.97    347.31 o 
   3   8   5    30290.60    30041.98    425.12 o 
   4   8   5    24375.90    22284.38    811.41 o 
   5   8   5     2306.55     2269.67    116.79 o 
   6   8   5      672.83      848.80    118.40 o 
   7   8   5     8126.80     8287.24    270.23 o 
   8   8   5     8629.43     8574.73    287.69 o 
   9   8   5     2696.79     2737.53    183.04 o 
  10   8   5        9.61      -70.57    129.80 o 
 -10   9   5     1372.65     1351.80    260.37 o 
  -9   9   5     4427.04     4368.32    263.28 o 
  -8   9   5     1437.46     1250.05    149.96 o 
  -7   9   5      344.11      292.02    105.82 o 
  -6   9   5     7497.06     7188.80    284.70 o 
  -5   9   5     3403.18     3301.04    144.44 o 
  -4   9   5      443.73      575.87     66.87 o 
  -3   9   5     4518.47     4498.83    131.88 o 
  -2   9   5    15032.60    15183.02    279.95 o 
  -1   9   5     7075.89     6929.47    191.27 o 
   0   9   5      298.45      232.14     62.70 o 
   1   9   5     7092.08     6779.49    169.97 o 
   2   9   5    12097.68    12031.68    331.11 o 
   3   9   5     8025.37     7716.24    169.28 o 
   4   9   5      316.25      345.37     80.89 o 
   5   9   5     2985.32     2691.28    161.77 o 
   6   9   5     7083.23     6692.38    250.64 o 
   7   9   5     2832.85     2775.50    177.61 o 
   8   9   5       70.99        8.73    119.82 o 
   9   9   5     1456.67     1334.89    200.87 o 
  -9  10   5     1510.42     1356.53    195.13 o 
  -8  10   5     7027.25     6943.00    326.77 o 
  -7  10   5    13774.32    13944.77    789.85 o 
  -6  10   5     3172.56     3116.56    212.70 o 
  -5  10   5     4700.51     4400.70    200.80 o 
  -4  10   5    35602.84    36340.71   1192.86 o 
  -3  10   5    50490.73    49309.40    911.62 o 
  -2  10   5    21602.16    22211.26    421.47 o 
  -1  10   5      755.46      756.42     90.46 o 
   0  10   5    22581.93    22976.35    434.15 o 
   1  10   5    28769.81    28828.44    467.41 o 
   2  10   5    15151.66    15394.71    290.61 o 
   3  10   5      269.02      275.42    108.42 o 
   4  10   5     6368.24     6384.93    240.55 o 
   5  10   5     8566.14     8853.83    289.73 o 
   6  10   5     4351.86     3948.31    256.79 o 
   7  10   5      224.65     -150.13    150.13 o 
   8  10   5      459.43      348.55    181.39 o 
   9  10   5      625.10      760.67    198.40 o 
  -9  11   5     2649.59     2384.32    231.25 o 
  -8  11   5      196.09      371.82    216.74 o 
  -7  11   5      847.25      787.36    170.59 o 
  -6  11   5     7646.52     8009.59    344.19 o 
  -5  11   5    14673.08    14381.32    465.93 o 
  -4  11   5     5171.59     4625.65    258.16 o 
  -3  11   5      471.80      411.39     91.49 o 
  -2  11   5    38021.26    39124.24    678.56 o 
  -1  11   5    53111.21    55033.29    911.67 o 
   0  11   5    14940.81    15148.15    424.11 o 
   1  11   5      232.71      160.54     84.42 o 
   2  11   5    15068.88    16207.02    586.19 o 
   3  11   5    21245.40    21364.85    455.18 o 
   4  11   5     5719.78     5477.30    293.39 o 
   5  11   5        1.61     -136.34    138.75 o 
   6  11   5     2704.80     2441.81    223.52 o 
   7  11   5     1464.81     1178.33    250.19 o 
   8  11   5       74.78      -18.76    263.28 o 
   9  11   5      259.91      320.01    296.74 o 
  -8  12   5      671.34      998.73    203.66 o 
  -7  12   5      507.76      560.32    177.93 o 
  -6  12   5       11.86      207.71    156.88 o 
  -5  12   5      416.57      267.65    221.10 o 
  -4  12   5     2218.13     1983.20    203.53 o 
  -3  12   5      552.50      340.33    116.76 o 
  -2  12   5      730.39      720.59    108.97 o 
  -1  12   5     1609.63     1562.93    129.62 o 
   0  12   5     6526.22     6603.96    227.59 o 
   1  12   5     2323.39     2170.12    137.54 o 
   2  12   5      286.44      165.68     98.90 o 
   3  12   5    14218.62    14493.88    488.54 o 
   4  12   5    18147.03    17304.05    547.15 o 
   5  12   5     3861.03     3062.61    245.66 o 
   6  12   5      499.12      321.31    171.88 o 
   7  12   5     3433.98     3297.68    327.29 o 
   8  12   5     2658.88     2403.09    257.63 o 
  -8  13   5      405.80      478.56    205.71 o 
  -7  13   5        4.63     -168.96    168.96 o 
  -6  13   5      623.00      103.28    225.46 o 
  -5  13   5      177.88      143.68    166.47 o 
  -4  13   5      468.25      465.47    174.86 o 
  -3  13   5     1968.70     1909.48    446.56 o 
  -2  13   5     3735.08     3412.32    176.71 o 
  -1  13   5      412.86      418.53    111.48 o 
   0  13   5     3550.66     3526.93    219.05 o 
   1  13   5     8822.96     9138.00    270.61 o 
   2  13   5     8236.86     8164.86    296.88 o 
   3  13   5     2176.31     1824.42    217.79 o 
   4  13   5      905.30      537.74    192.01 o 
   5  13   5     5953.73     5369.95    322.79 o 
   6  13   5     6644.19     6630.99    544.02 o 
   7  13   5     2212.11     2203.56    257.22 o 
  -7  14   5     2619.33     2417.64    262.28 o 
  -6  14   5      824.38      687.92    208.73 o 
  -5  14   5     1675.17     1298.38    219.08 o 
  -4  14   5     6283.74     6023.03    341.31 o 
  -3  14   5     7675.45     7361.37    360.67 o 
  -2  14   5     1536.79     1318.45    143.00 o 
  -1  14   5     1563.39     1522.26    143.21 o 
   0  14   5     4761.63     5018.08    217.22 o 
   1  14   5     3089.08     3081.71    187.95 o 
   2  14   5      471.53      363.07    145.73 o 
   3  14   5      227.90      171.29    169.48 o 
   4  14   5     1626.11     1566.78    227.14 o 
   5  14   5     2646.82     2964.22    275.99 o 
   6  14   5      823.96     1158.33    333.10 o 
   7  14   5       83.10     -196.38    196.38 o 
  -6  15   5     6860.56     7249.45    528.02 o 
  -5  15   5     6543.15     6660.24    380.55 o 
  -4  15   5     1564.09     1179.05    228.81 o 
  -3  15   5      819.81      964.14    212.85 o 
  -2  15   5     7583.10     7907.65    500.38 o 
  -1  15   5    12072.19    13262.15    358.49 o 
   0  15   5     4923.10     5198.87    229.60 o 
   1  15   5       98.76       77.21    124.04 o 
   2  15   5     2740.81     2303.33    256.11 o 
   3  15   5     5868.09     5349.34    345.85 o 
   4  15   5     2610.41     2157.24    289.47 o 
   5  15   5       85.99      117.50    314.19 o 
   6  15   5      174.74      220.68    214.90 o 
  -5  16   5      933.20      725.58    224.91 o 
  -4  16   5     1436.14     1565.96    255.06 o 
  -3  16   5     2522.55     2022.56    257.67 o 
  -2  16   5      270.17      -20.91    188.41 o 
  -1  16   5      717.37      631.20    259.17 o 
   0  16   5     2982.93     3356.20    265.38 o 
   1  16   5     3946.49     4186.59    258.59 o 
   2  16   5      504.19      549.61    311.29 o 
   3  16   5      422.15      622.49    260.37 o 
   4  16   5     1674.76     1496.53    255.06 o 
   5  16   5      668.28      383.08    230.87 o 
  -4  17   5       11.12      152.99    225.19 o 
  -3  17   5      181.38     -118.91    216.96 o 
  -2  17   5      171.19      132.98    220.08 o 
  -1  17   5        4.53     -200.50    200.50 o 
   0  17   5      847.23      519.47    186.16 o 
   1  17   5     2189.34     2148.80    282.85 o 
   2  17   5     1763.55     2137.52    289.97 o 
   3  17   5      283.71       34.56    229.31 o 
  -1  18   5      701.39      395.33    244.38 o 
   1  18   5      517.70      503.04    251.69 o 
  -9   0   6     1420.92     1559.34    261.83 o 
  -8   0   6      271.79      258.92    189.10 o 
  -7   0   6      299.19      584.75    180.37 o 
  -6   0   6     7693.16     7642.49    404.38 o 
  -5   0   6    11652.43    11620.14    236.56 o 
  -4   0   6     4477.94     4814.38    179.74 o 
  -3   0   6      687.79      612.55     50.27 o 
  -2   0   6    30808.45    31341.64    501.52 o 
  -1   0   6    45722.30    44594.54    619.24 o 
   0   0   6    18114.29    18175.40    303.64 o 
   1   0   6     6990.85     7319.06    128.37 o 
   2   0   6    56515.63    54383.05   1467.34 o 
   3   0   6   134124.02   131909.50   2268.62 o 
   4   0   6   102373.68   100540.60   1736.15 o 
   5   0   6    12788.58    12981.95    257.97 o 
   6   0   6     7394.50     7252.65    397.11 o 
   7   0   6    23910.81    24524.63    811.67 o 
   8   0   6    17619.18    17978.91    642.94 o 
   9   0   6     1847.54     1969.53    203.64 o 
  10   0   6      160.13      404.38    180.37 o 
  11   0   6     2027.10     2027.72    261.83 o 
  -9   1   6     2347.76     2601.97    218.03 o 
  -8   1   6      318.00      174.67    128.56 o 
  -7   1   6     4200.99     4355.11    241.71 o 
  -6   1   6    12978.73    12884.05    289.11 o 
  -5   1   6     1391.44     1415.68     57.57 o 
  -4   1   6     8499.16     8768.58    130.39 o 
  -3   1   6    74848.66    78160.07    898.68 o 
  -2   1   6    26630.24    26281.54    283.41 o 
  -1   1   6    72518.96    75532.51    764.87 o 
   0   1   6     6657.05     6427.80    103.12 o 
   1   1   6    53230.40    53738.16    520.79 o 
   2   1   6    76319.17    77148.89    701.78 o 
   3   1   6     7227.29     6936.36    126.56 o 
   4   1   6     2969.42     2851.91     78.90 o 
   5   1   6    19146.80    19136.38    263.06 o 
   6   1   6    21395.79    21523.03    320.01 o 
   7   1   6     2115.63     2138.27    203.64 o 
   8   1   6     1752.12     1680.19    174.55 o 
   9   1   6     4768.41     4832.99    279.28 o 
  10   1   6     5460.33     5562.22    481.47 o 
  11   1   6      369.79      448.50    149.79 o 
 -10   2   6       47.21      -55.27    122.19 o 
  -9   2   6     9116.49     9887.84    534.72 o 
  -8   2   6    24076.62    24583.15    427.80 o 
  -7   2   6    20109.79    20308.71    284.15 o 
  -6   2   6      626.66      656.82     42.95 o 
  -5   2   6    27363.77    27661.45    344.27 o 
  -4   2   6    99100.34    99145.61   1222.35 o 
  -3   2   6   100027.56   102213.03   1258.34 o 
  -2   2   6     9721.53     9661.46    129.59 o 
  -1   2   6     4990.23     4931.31    104.21 o 
   0   2   6    34090.58    33856.38    481.61 o 
   1   2   6    33781.63    33782.27    340.31 o 
   2   2   6     2792.12     2778.53     49.94 o 
   3   2   6      373.01      434.55     27.87 o 
   4   2   6     4540.03     4441.34     86.43 o 
   5   2   6     9264.32     9858.84    157.80 o 
   6   2   6     1087.01     1295.06     57.77 o 
   7   2   6      400.03      410.53     73.89 o 
   8   2   6     1600.67     1486.49     91.25 o 
   9   2   6      104.54      159.82    113.49 o 
  10   2   6      445.79      593.75    257.47 o 
  11   2   6      997.52     1078.77    168.08 o 
 -11   3   6     1686.21     1618.27    130.89 o 
 -10   3   6     6761.21     7116.36    222.08 o 
  -9   3   6     4653.70     4906.09    252.78 o 
  -8   3   6      503.61      468.06     70.87 o 
  -7   3   6    16019.80    16437.69    246.51 o 
  -6   3   6    39747.31    40578.87    529.58 o 
  -5   3   6    10281.19    10024.33    237.87 o 
  -4   3   6      471.89      412.53     59.20 o 
  -3   3   6    37802.39    38527.75    429.04 o 
  -2   3   6    38746.04    38602.22    432.71 o 
  -1   3   6    27900.99    27329.87    341.23 o 
   0   3   6      986.40      859.97     41.29 o 
   1   3   6     5972.59     6109.26    127.15 o 
   2   3   6    37873.94    39133.27    416.32 o 
   3   3   6     2443.27     2366.47     50.85 o 
   4   3   6     2791.72     3047.95     82.25 o 
   5   3   6     6231.72     6484.70    125.93 o 
   6   3   6     3856.84     3996.51    103.59 o 
   7   3   6      114.86      223.66     74.10 o 
   8   3   6      612.21      635.10     93.66 o 
   9   3   6     1522.04     1616.85    124.14 o 
  10   3   6     1041.51     1137.71    159.18 o 
  11   3   6       61.62      321.87    152.28 o 
 -11   4   6      129.27       56.31    123.18 o 
 -10   4   6      123.00      166.60     81.06 o 
  -9   4   6     2069.44     2051.18    107.43 o 
  -8   4   6     1532.98     1550.39     87.13 o 
  -7   4   6      139.73       97.25     72.29 o 
  -6   4   6     5285.97     5149.29    119.15 o 
  -5   4   6    16829.90    17457.75    258.87 o 
  -4   4   6    14470.02    15607.64    298.37 o 
  -3   4   6     4498.81     4600.19     96.00 o 
  -2   4   6    46783.86    47786.57    574.25 o 
  -1   4   6    89320.84    89834.98   1044.21 o 
   0   4   6    66151.05    66540.11    783.33 o 
   1   4   6      202.31      202.34     29.65 o 
   2   4   6    48061.12    48100.99    579.38 o 
   3   4   6    88159.68    90117.59   1131.25 o 
   4   4   6    37199.41    38505.77    584.82 o 
   5   4   6     5610.22     5792.42    142.27 o 
   6   4   6     9337.05     9422.63    210.14 o 
   7   4   6    16034.79    16287.76    424.24 o 
   8   4   6     7191.96     7734.02    232.82 o 
   9   4   6     1467.15     1479.86    128.05 o 
  10   4   6      149.86      119.89    108.29 o 
 -11   5   6      402.09      398.84    104.25 o 
 -10   5   6      141.76      164.49    134.79 o 
  -9   5   6      106.10       38.82     80.67 o 
  -8   5   6     2097.62     2063.21    107.94 o 
  -7   5   6     1066.86     1104.91    104.56 o 
  -6   5   6      196.89      120.46     51.89 o 
  -5   5   6      370.65      281.95     47.42 o 
  -4   5   6     5015.16     4909.01    132.61 o 
  -3   5   6    20085.34    19552.91    262.94 o 
  -2   5   6    18438.24    17952.87    245.78 o 
  -1   5   6     4808.13     5044.30    102.29 o 
   0   5   6    62614.02    61260.76    881.02 o 
   1   5   6   116884.61   117100.09   1273.98 o 
   2   5   6    67681.19    68626.57    875.48 o 
   3   5   6      464.65      531.34     56.27 o 
   4   5   6    17883.00    18166.32    306.78 o 
   5   5   6    51199.15    53495.89    828.98 o 
   6   5   6    17956.22    18536.94    406.65 o 
   7   5   6     2678.02     2386.85    137.22 o 
   8   5   6      620.58      511.52    106.03 o 
   9   5   6     3678.81     3685.56    179.01 o 
  10   5   6     2362.54     2269.79    160.40 o 
 -11   6   6      350.64      382.44    114.14 o 
 -10   6   6       78.14      -19.20    106.66 o 
  -9   6   6     2986.41     2870.20    150.45 o 
  -8   6   6     3604.85     3264.82    137.09 o 
  -7   6   6     3546.32     3504.84    138.40 o 
  -6   6   6      230.58      228.37     71.02 o 
  -5   6   6     3549.02     3690.49    114.25 o 
  -4   6   6    22117.47    22064.11    294.67 o 
  -3   6   6     7108.92     6879.52    132.22 o 
  -2   6   6     2465.95     2434.06     77.20 o 
  -1   6   6     7959.21     8033.13    140.85 o 
   0   6   6    27981.60    27606.80    401.62 o 
   1   6   6    19467.67    19594.10    270.77 o 
   2   6   6     8240.79     8465.24    180.19 o 
   3   6   6     5566.84     5516.18    111.16 o 
   4   6   6     3968.44     4007.57    100.18 o 
   5   6   6     3121.69     3233.97    150.96 o 
   6   6   6     2392.85     2330.48    135.93 o 
   7   6   6     2324.15     2567.95    149.44 o 
   8   6   6      385.18      347.66    107.00 o 
   9   6   6       58.93      212.46    111.85 o 
  10   6   6       62.85      -24.07    121.12 o 
 -10   7   6     1979.78     2101.04    141.48 o 
  -9   7   6     4121.47     3731.51    177.14 o 
  -8   7   6       12.17       -5.40     84.65 o 
  -7   7   6     7564.39     7544.19    295.02 o 
  -6   7   6    28049.44    28223.77    504.14 o 
  -5   7   6    32398.71    32437.73    564.09 o 
  -4   7   6    10742.72    10813.62    211.02 o 
  -3   7   6      116.88       82.72     46.36 o 
  -2   7   6    14001.40    14035.49    268.45 o 
  -1   7   6    33542.39    33145.12    459.83 o 
   0   7   6    27864.11    26950.76    357.28 o 
   1   7   6     5541.29     5600.10    141.31 o 
   2   7   6     1897.17     1872.02     92.65 o 
   3   7   6     9731.00     9803.81    179.98 o 
   4   7   6     4666.91     4831.79    130.28 o 
   5   7   6     1150.43      895.52     80.84 o 
   6   7   6      605.48      353.19    103.26 o 
   7   7   6      474.24      467.04    110.35 o 
   8   7   6      365.11      389.66    146.70 o 
   9   7   6       72.90       30.18    120.54 o 
  10   7   6       68.59      173.04    130.52 o 
 -10   8   6        4.57      -61.17    119.69 o 
  -9   8   6      766.54      691.78    131.51 o 
  -8   8   6     1417.02     1440.66    117.70 o 
  -7   8   6     1533.42     1459.18    116.22 o 
  -6   8   6      105.89      109.70     81.68 o 
  -5   8   6     4829.90     4622.01    166.03 o 
  -4   8   6    11107.02    11410.21    255.40 o 
  -3   8   6     3056.84     2926.72    101.19 o 
  -2   8   6     7567.44     7295.96    159.35 o 
  -1   8   6    26588.67    26354.59    459.49 o 
   0   8   6     9991.86     9646.19    184.03 o 
   1   8   6       48.45      103.42     54.29 o 
   2   8   6       24.01       11.18     56.33 o 
   3   8   6      126.27      107.57     55.32 o 
   4   8   6      289.47      177.20     75.24 o 
   5   8   6      838.06      771.06    117.99 o 
   6   8   6      167.92      172.48    102.64 o 
   7   8   6     1090.66     1063.79    151.77 o 
   8   8   6     1465.87     1764.29    158.49 o 
   9   8   6      313.84      203.88    134.17 o 
  10   8   6       61.81      -62.31    175.62 o 
 -10   9   6        9.91     -161.24    161.24 o 
  -9   9   6       70.49      124.40    123.68 o 
  -8   9   6     1338.57     1266.84    225.91 o 
  -7   9   6     1099.47      836.65    109.92 o 
  -6   9   6       28.20      -39.03     85.06 o 
  -5   9   6     7403.38     7112.39    211.58 o 
  -4   9   6     9346.34     9313.56    188.93 o 
  -3   9   6     7622.84     7533.01    171.23 o 
  -2   9   6       90.89       21.47     58.76 o 
  -1   9   6     5112.59     4901.38    154.90 o 
   0   9   6    34188.29    34273.71    533.09 o 
   1   9   6    29998.31    29162.19    467.89 o 
   2   9   6    11466.53    11612.26    237.93 o 
   3   9   6       25.05       31.41     57.26 o 
   4   9   6    10289.02    10265.81    312.41 o 
   5   9   6    17917.23    18493.25    443.98 o 
   6   9   6     8433.46     8660.61    499.22 o 
   7   9   6     1362.71     1379.29    150.60 o 
   8   9   6      127.01       52.81    159.04 o 
   9   9   6      812.06      689.48    198.80 o 
  -9  10   6       68.87      198.87    171.02 o 
  -8  10   6       18.22      -90.16    123.07 o 
  -7  10   6     1086.67     1169.68    127.91 o 
  -6  10   6     2668.44     2823.00    150.86 o 
  -5  10   6      557.21      529.17    101.71 o 
  -4  10   6     2269.22     2186.83    204.66 o 
  -3  10   6     2708.08     2497.12    120.74 o 
  -2  10   6     7511.37     7686.29    273.19 o 
  -1  10   6     3949.47     3847.01    154.87 o 
   0  10   6     2207.23     1940.00    120.46 o 
   1  10   6       14.13      -64.17     64.17 o 
   2  10   6     4528.12     4556.08    152.97 o 
   3  10   6     6859.30     6899.13    196.22 o 
   4  10   6     6603.32     6413.16    492.73 o 
   5  10   6      114.24       -1.17    137.41 o 
   6  10   6     2971.83     3063.37    239.12 o 
   7  10   6     2173.65     1780.44    290.92 o 
   8  10   6      706.14      584.61    186.55 o 
   9  10   6       10.39      238.63    240.01 o 
  -9  11   6       82.00     -113.89    166.28 o 
  -8  11   6       31.94       64.00    162.51 o 
  -7  11   6      223.13      405.11    167.42 o 
  -6  11   6     2252.87     1992.73    205.81 o 
  -5  11   6     2496.52     2517.38    213.67 o 
  -4  11   6     3151.98     3026.01    220.96 o 
  -3  11   6        5.59      132.62     83.86 o 
  -2  11   6     2808.83     2771.06    145.72 o 
  -1  11   6    10573.33    10463.97    269.35 o 
   0  11   6     4193.14     3902.77    371.22 o 
   1  11   6     2506.60     2466.41    167.96 o 
   2  11   6      199.09      141.63     91.12 o 
   3  11   6       88.19        2.87     92.02 o 
   4  11   6     1797.02     1560.09    190.08 o 
   5  11   6     1449.81     1453.68    192.19 o 
   6  11   6      386.13      504.08    178.83 o 
   7  11   6      108.04      -73.56    160.30 o 
   8  11   6       41.21     -111.72    274.92 o 
  -8  12   6      572.45      523.66    187.20 o 
  -7  12   6     1030.76      937.90    216.74 o 
  -6  12   6      670.81      513.87    169.63 o 
  -5  12   6      376.41      169.22    173.10 o 
  -4  12   6     2028.15     2039.23    210.79 o 
  -3  12   6     4040.18     4239.86    210.89 o 
  -2  12   6     3444.98     3285.43    164.82 o 
  -1  12   6     1578.32     1408.66    174.02 o 
   0  12   6      269.45      235.74    100.50 o 
   1  12   6      855.75      800.83    112.23 o 
   2  12   6     3703.27     4030.81    182.16 o 
   3  12   6     4875.11     4748.07    287.98 o 
   4  12   6     1411.10     1340.52    193.02 o 
   5  12   6       13.99     -148.62    148.62 o 
   6  12   6     1093.60      871.49    203.53 o 
   7  12   6     1182.69     1049.75    217.86 o 
   8  12   6      168.19     -130.14    288.01 o 
  -8  13   6       20.26       32.53    179.92 o 
  -7  13   6      179.48      -79.49    184.10 o 
  -6  13   6      386.61      147.42    172.72 o 
  -5  13   6     1173.82     1159.75    263.28 o 
  -4  13   6     3041.04     3283.10    256.92 o 
  -3  13   6      395.06      229.88    157.76 o 
  -2  13   6     1311.99     1196.97    130.40 o 
  -1  13   6     1360.63     1450.44    135.10 o 
   0  13   6      905.77      668.68    116.32 o 
   1  13   6       22.94        5.09    109.26 o 
   2  13   6       38.20     -106.18    106.18 o 
   3  13   6      110.36     -128.17    269.10 o 
   4  13   6       54.95       65.33    309.83 o 
   5  13   6       41.71       49.22    173.74 o 
   6  13   6       57.55      -67.34    183.05 o 
   7  13   6        3.41      119.25    216.74 o 
  -7  14   6     1297.69     1356.23    446.56 o 
  -6  14   6       54.94      251.21    192.84 o 
  -5  14   6      183.42      -28.09    179.78 o 
  -4  14   6     1989.25     1761.26    234.40 o 
  -3  14   6     4673.86     5009.63    313.71 o 
  -2  14   6     1590.92     1774.67    232.47 o 
  -1  14   6      319.51      347.74    119.65 o 
   0  14   6      906.91      927.60    158.18 o 
   1  14   6     3182.64     3386.34    189.54 o 
   2  14   6     2894.51     2827.43    261.16 o 
   3  14   6     2275.81     2162.08    233.31 o 
   4  14   6      252.46      259.46    187.81 o 
   5  14   6      125.21       58.44    219.65 o 
   6  14   6       12.22       76.68    205.02 o 
   7  14   6       49.76       57.06    206.36 o 
  -6  15   6      891.61      893.72    227.30 o 
  -5  15   6      262.28       30.94    200.18 o 
  -4  15   6       14.42      -95.06    187.06 o 
  -3  15   6      629.58      602.99    206.55 o 
  -2  15   6      449.71      424.73    182.05 o 
  -1  15   6       11.60     -108.61    122.80 o 
   0  15   6       92.58      -47.50    122.30 o 
   1  15   6      310.19      144.30    130.03 o 
   2  15   6      160.00       85.36    185.48 o 
   3  15   6       74.31      -65.47    346.20 o 
   4  15   6       66.13      -24.86    201.57 o 
   5  15   6      229.68       31.07    242.92 o 
   6  15   6      316.12      383.15    227.34 o 
  -5  16   6      234.73      235.61    222.14 o 
  -4  16   6       44.32     -195.80    195.80 o 
  -3  16   6      794.06      535.40    232.74 o 
  -2  16   6     4664.97     4251.04    328.11 o 
  -1  16   6     4569.89     5372.25    404.82 o 
   0  16   6      580.90      550.21    151.00 o 
   1  16   6      345.62      485.94    322.92 o 
   2  16   6     2347.98     2276.08    341.83 o 
   3  16   6     2323.00     2096.02    277.71 o 
   4  16   6     1099.25     1145.20    254.86 o 
   5  16   6        5.42       50.71    226.26 o 
  -4  17   6       15.93       -2.01    276.37 o 
  -3  17   6      580.50      382.85    230.29 o 
  -2  17   6      575.20      572.62    240.58 o 
  -1  17   6      135.75     -196.45    196.45 o 
   0  17   6      238.76      226.11    187.69 o 
   1  17   6     1206.36     1167.81    257.14 o 
   2  17   6      982.70     1502.05    275.08 o 
   3  17   6      132.02      -10.96    226.26 o 
  -1  18   6       44.28     -226.26    226.26 o 
 -10   1   7      758.04      853.75    100.23 o 
  -9   1   7      820.84      965.38     97.28 o 
  -8   1   7      676.33      743.04     69.38 o 
  -7   1   7       77.11       -5.09     45.10 o 
  -6   1   7     6473.62     6553.12    120.55 o 
  -5   1   7    38415.52    39357.79    510.97 o 
  -4   1   7    43929.68    44498.69    532.05 o 
  -3   1   7     6129.69     6138.31     87.20 o 
  -2   1   7    20244.29    21189.41    225.17 o 
  -1   1   7    38731.89    38913.80    466.79 o 
   0   1   7    28878.97    28580.92    328.10 o 
   1   1   7    14757.65    14292.68    177.47 o 
   2   1   7     8776.33     8689.30    101.34 o 
   3   1   7      399.88      453.63     33.93 o 
   4   1   7     7309.11     7970.05    147.41 o 
   5   1   7     8243.61     8226.46    153.17 o 
   6   1   7     7519.00     7650.32    150.48 o 
   7   1   7     2420.69     2529.08    147.94 o 
   8   1   7       10.86       68.19    100.55 o 
   9   1   7      371.26      336.13    120.22 o 
  10   1   7      889.43      903.37    127.56 o 
  11   1   7      163.11      554.84    160.30 o 
 -11   2   7      305.18      320.01    154.19 o 
 -10   2   7      194.43      236.56     86.79 o 
  -9   2   7      576.14      728.28     80.94 o 
  -8   2   7      580.31      768.46     76.90 o 
  -7   2   7     1883.76     1900.66     69.16 o 
  -6   2   7       53.75       24.47     40.29 o 
  -5   2   7     1120.06     1135.64     51.19 o 
  -4   2   7     1036.90      997.38     44.33 o 
  -3   2   7     4056.32     4154.98     72.25 o 
  -2   2   7     6178.29     6114.06     99.07 o 
  -1   2   7      512.60      533.15     36.82 o 
   0   2   7    30228.84    31544.22    386.39 o 
   1   2   7    16740.75    17141.41    211.83 o 
   2   2   7     1533.24     1573.60     51.33 o 
   3   2   7      729.00      734.61     37.27 o 
   4   2   7      284.70      277.89     36.38 o 
   5   2   7     1439.23     1441.80     62.88 o 
   6   2   7     1467.10     1468.89     60.80 o 
   7   2   7      109.58      137.74     78.96 o 
   8   2   7       36.98       52.04     88.62 o 
   9   2   7      181.65      342.65    125.50 o 
  10   2   7      188.23      313.90    140.00 o 
  11   2   7       44.35      157.17    224.01 o 
 -11   3   7       93.06      -70.79     85.82 o 
 -10   3   7      327.70      401.93    113.25 o 
  -9   3   7      572.13      671.57     87.09 o 
  -8   3   7     2757.39     2822.05    122.68 o 
  -7   3   7     4630.92     4533.95    122.07 o 
  -6   3   7      328.71      354.18     48.87 o 
  -5   3   7     6937.16     6840.85    138.56 o 
  -4   3   7    47132.89    48867.36    630.16 o 
  -3   3   7    18250.40    18228.38    241.46 o 
  -2   3   7     4947.01     5117.49     91.35 o 
  -1   3   7    33357.37    34301.20    454.20 o 
   0   3   7    79080.23    79571.09    996.04 o 
   1   3   7    71317.65    71793.44    841.57 o 
   2   3   7    27162.01    27876.45    324.56 o 
   3   3   7      340.63      424.16     44.40 o 
   4   3   7     9098.44     8914.12    217.32 o 
   5   3   7    29808.50    30860.68    425.87 o 
   6   3   7    19104.89    19170.11    322.76 o 
   7   3   7     1750.41     1825.74    116.08 o 
   8   3   7      252.41      272.68     93.52 o 
   9   3   7     1483.44     1365.14    160.30 o 
  10   3   7      650.25      521.26    253.10 o 
 -11   4   7        7.42      -52.19     96.64 o 
 -10   4   7      177.41      225.05     87.50 o 
  -9   4   7       31.70       93.45     72.40 o 
  -8   4   7      200.88      239.54     80.25 o 
  -7   4   7      768.84      708.27     82.97 o 
  -6   4   7    10465.45    10386.80    196.30 o 
  -5   4   7    13402.35    13494.44    216.77 o 
  -4   4   7       20.57       27.42     40.03 o 
  -3   4   7    36707.74    37907.80    513.46 o 
  -2   4   7    75418.88    75398.30    886.66 o 
  -1   4   7    76273.02    76295.56    896.92 o 
   0   4   7    14704.34    14759.25    222.99 o 
   1   4   7     8589.44     8332.58    128.14 o 
   2   4   7    27773.73    28326.64    387.60 o 
   3   4   7    17016.07    16751.02    249.10 o 
   4   4   7     3021.52     3111.11     92.51 o 
   5   4   7      165.07      171.57     48.30 o 
   6   4   7     2591.01     2544.33    156.27 o 
   7   4   7     7593.56     7545.10    228.31 o 
   8   4   7     6666.33     6450.23    224.39 o 
   9   4   7      643.28      697.48    119.14 o 
  10   4   7      322.14      503.96    224.01 o 
 -11   5   7      702.84      754.02    176.35 o 
 -10   5   7     1142.66     1065.67    183.08 o 
  -9   5   7      755.69      682.63     98.26 o 
  -8   5   7      517.85      523.48     80.85 o 
  -7   5   7     5415.10     5426.39    219.61 o 
  -6   5   7    12252.21    12191.52    229.49 o 
  -5   5   7     6123.35     6520.76    196.46 o 
  -4   5   7      148.64       93.75     42.67 o 
  -3   5   7      606.84      722.70     48.40 o 
  -2   5   7     7392.55     7492.65    134.26 o 
  -1   5   7     2427.29     2382.69     74.18 o 
   0   5   7      183.27      118.12     33.67 o 
   1   5   7       32.44       38.28     33.29 o 
   2   5   7       22.66       14.44     39.27 o 
   3   5   7       52.52       71.19     40.20 o 
   4   5   7     2278.91     2234.81     83.19 o 
   5   5   7      317.41      195.98     54.58 o 
   6   5   7      431.31      342.83     90.01 o 
   7   5   7      726.62      407.80     99.82 o 
   8   5   7     1368.41     1362.95    127.94 o 
   9   5   7      263.60      165.41    115.88 o 
  10   5   7        2.02       29.27    119.36 o 
 -11   6   7      172.63      396.50    116.05 o 
 -10   6   7      245.18      331.08    103.46 o 
  -9   6   7     2834.77     3033.37    147.49 o 
  -8   6   7     7567.25     7654.48    210.18 o 
  -7   6   7     5176.63     5208.03    178.88 o 
  -6   6   7      295.10      246.13     75.29 o 
  -5   6   7     2354.04     2321.97     98.81 o 
  -4   6   7     8602.13     8794.46    160.60 o 
  -3   6   7    20437.23    20396.16    282.21 o 
  -2   6   7    16835.07    16613.88    240.35 o 
  -1   6   7      947.46      899.03     55.72 o 
   0   6   7     5399.57     5442.46    129.13 o 
   1   6   7    14879.78    15105.42    208.58 o 
   2   6   7     7674.23     7996.92    155.39 o 
   3   6   7       37.29       13.96     53.01 o 
   4   6   7      423.56      403.60     47.05 o 
   5   6   7     3546.68     3585.12    160.95 o 
   6   6   7     3117.56     3019.42    154.52 o 
   7   6   7      567.22      432.50    155.20 o 
   8   6   7      610.78      874.91    266.19 o 
   9   6   7     1644.32     1555.54    151.68 o 
  10   6   7      743.74      868.00    167.06 o 
 -10   7   7      896.47      895.33    121.88 o 
  -9   7   7      700.06      683.78    140.60 o 
  -8   7   7     3531.09     3239.73    159.89 o 
  -7   7   7     5631.96     5471.91    184.00 o 
  -6   7   7     2610.20     2432.97    125.02 o 
  -5   7   7      316.03      297.43     81.04 o 
  -4   7   7     4144.20     3860.28    125.14 o 
  -3   7   7    26883.77    27204.84    390.54 o 
  -2   7   7    20385.04    20084.14    305.13 o 
  -1   7   7       99.90       62.58     54.64 o 
   0   7   7    28069.63    27033.50    545.59 o 
   1   7   7    41611.46    42504.59    608.82 o 
   2   7   7     9393.57     9542.34    198.01 o 
   3   7   7       23.47       33.66     52.51 o 
   4   7   7    14462.63    13896.73    248.70 o 
   5   7   7    14568.68    14086.69    318.62 o 
   6   7   7     4645.69     4529.10    195.25 o 
   7   7   7        5.90       41.72    103.99 o 
   8   7   7     1997.01     2152.04    160.50 o 
   9   7   7     1829.13     1949.74    164.26 o 
  10   7   7      395.79      402.61    143.48 o 
 -10   8   7     1148.53     1084.79    132.33 o 
  -9   8   7     2047.56     2081.36    271.16 o 
  -8   8   7      391.39      260.97     97.44 o 
  -7   8   7     5614.62     5581.29    192.41 o 
  -6   8   7    14602.70    14459.13    314.16 o 
  -5   8   7    17548.68    17585.51    356.76 o 
  -4   8   7     1170.06     1047.68     69.33 o 
  -3   8   7     5387.83     5305.24    139.39 o 
  -2   8   7    68756.56    69666.34    911.10 o 
  -1   8   7    89104.66    89269.09   1178.74 o 
   0   8   7    17768.42    16967.87    546.67 o 
   1   8   7     6599.63     6932.66    170.44 o 
   2   8   7    50169.28    50934.77    750.17 o 
   3   8   7    65189.68    65729.83    860.06 o 
   4   8   7    29218.37    28827.05    458.33 o 
   5   8   7      447.33      490.83    122.25 o 
   6   8   7     4498.64     4293.92    198.63 o 
   7   8   7    12225.34    12694.25    352.00 o 
   8   8   7     4419.81     4546.55    221.23 o 
   9   8   7      254.41      243.66    137.37 o 
 -10   9   7     1210.36     1002.15    156.30 o 
  -9   9   7       20.73      133.44    123.36 o 
  -8   9   7     1075.56      922.35    169.40 o 
  -7   9   7     5923.79     5883.74    236.87 o 
  -6   9   7     2880.58     2704.89    143.40 o 
  -5   9   7     1297.25     1188.44    110.65 o 
  -4   9   7    15169.12    14484.51    277.46 o 
  -3   9   7    28377.63    27752.93    585.03 o 
  -2   9   7     4895.73     4767.11    152.44 o 
  -1   9   7     1636.50     1648.09     96.11 o 
   0   9   7    13010.18    12232.08    399.33 o 
   1   9   7    22143.71    22238.37    377.92 o 
   2   9   7    10072.23    10180.48    263.17 o 
   3   9   7        4.02        2.73     56.39 o 
   4   9   7     9073.75     8847.99    232.78 o 
   5   9   7    13061.41    13976.06    809.77 o 
   6   9   7     2686.68     2792.15    175.21 o 
   7   9   7        0.79      171.49    158.53 o 
   8   9   7     1445.04     1761.22    402.93 o 
   9   9   7     2145.20     2003.54    238.55 o 
  -9  10   7     3594.61     3801.04    216.58 o 
  -8  10   7     6475.79     6407.82    316.52 o 
  -7  10   7     2498.94     2820.99    177.62 o 
  -6  10   7       16.73       -0.13     94.40 o 
  -5  10   7     8261.92     8485.11    244.89 o 
  -4  10   7    12302.00    12709.92    301.81 o 
  -3  10   7     9675.11     9381.02    312.51 o 
  -2  10   7       64.05      165.19     75.03 o 
  -1  10   7     1623.18     1562.70    115.58 o 
   0  10   7      384.55      383.93     87.97 o 
   1  10   7       67.91       -6.36     69.43 o 
   2  10   7      733.10      725.56    107.76 o 
   3  10   7      614.72      397.55     94.29 o 
   4  10   7        4.61       14.39    135.86 o 
   5  10   7      246.37      228.70    147.43 o 
   6  10   7      641.55      758.03    176.34 o 
   7  10   7      502.30      273.82    203.64 o 
   8  10   7        1.93      208.87    182.53 o 
   9  10   7      504.02      432.61    202.45 o 
  -9  11   7      213.53      302.12    183.69 o 
  -8  11   7      320.14      272.35    176.59 o 
  -7  11   7     2483.68     2783.86    183.50 o 
  -6  11   7     4335.23     4381.57    194.38 o 
  -5  11   7     1776.10     1506.50    134.46 o 
  -4  11   7     2554.45     2509.39    173.79 o 
  -3  11   7     5108.74     5105.96    173.55 o 
  -2  11   7     6576.87     6958.55    221.82 o 
  -1  11   7     1387.85     1302.18    159.99 o 
   0  11   7       28.16      -84.32     84.32 o 
   1  11   7     1207.46     1193.68    127.65 o 
   2  11   7     1233.66     1088.92    114.33 o 
   3  11   7      493.12      338.38    118.70 o 
   4  11   7     2383.87     2095.06    211.61 o 
   5  11   7      384.30      128.18    154.08 o 
   6  11   7       41.45       66.56    301.10 o 
   7  11   7      950.28     1225.46    209.55 o 
   8  11   7     1777.77     1846.89    243.87 o 
  -8  12   7      218.61       14.55    178.97 o 
  -7  12   7      964.79      550.00    181.63 o 
  -6  12   7     6447.00     5749.51    318.85 o 
  -5  12   7     8922.51     8585.86    370.01 o 
  -4  12   7     1615.27     1536.29    312.74 o 
  -3  12   7     3171.42     2985.50    190.09 o 
  -2  12   7    14838.08    15379.06    354.46 o 
  -1  12   7    17323.61    17608.76    385.82 o 
   0  12   7     5862.67     5754.47    215.19 o 
   1  12   7      421.82      493.85    115.27 o 
   2  12   7    17361.44    18389.47    399.05 o 
   3  12   7    29546.14    28973.17    792.92 o 
   4  12   7     8535.70     8402.94    378.83 o 
   5  12   7        9.41      182.38    190.55 o 
   6  12   7     4714.92     4703.56    334.56 o 
   7  12   7     3837.28     3766.01    294.76 o 
   8  12   7     1141.70      650.16    215.79 o 
  -8  13   7     1526.83     1284.83    231.42 o 
  -7  13   7     1541.00     1116.24    219.65 o 
  -6  13   7       77.00     -175.90    234.19 o 
  -5  13   7     2383.53     2151.40    234.27 o 
  -4  13   7    14519.63    14942.26    508.89 o 
  -3  13   7    13134.45    13952.37    490.59 o 
  -2  13   7     4370.50     4784.44    203.92 o 
  -1  13   7     3104.58     3081.33    172.13 o 
   0  13   7    18279.88    19153.70    418.47 o 
   1  13   7    21473.74    22669.79    954.81 o 
   2  13   7     8940.83     9580.77    306.11 o 
   3  13   7      191.50      145.28    163.61 o 
   4  13   7     6293.69     5814.04    334.16 o 
   5  13   7     6269.13     6888.07    368.16 o 
   6  13   7     3163.55     3366.16    289.70 o 
   7  13   7       44.75     -129.13    197.36 o 
  -7  14   7       42.84     -127.47    184.10 o 
  -6  14   7     1232.01      895.71    213.91 o 
  -5  14   7     4094.33     4146.36    304.43 o 
  -4  14   7     3831.22     4195.35    302.21 o 
  -3  14   7       26.88     -130.10    159.83 o 
  -2  14   7     3736.68     3760.69    330.29 o 
  -1  14   7     4971.87     5372.31    267.90 o 
   0  14   7     1115.71     1307.37    146.30 o 
   1  14   7      534.75      697.81    134.67 o 
   2  14   7     2175.97     2330.61    338.92 o 
   3  14   7     1431.01     1694.29    236.46 o 
   4  14   7      303.90      618.63    199.61 o 
   5  14   7        4.43       20.36    189.26 o 
   6  14   7      483.26      300.71    420.38 o 
  -6  15   7     2491.80     2781.14    368.01 o 
  -5  15   7      852.21      624.75    220.00 o 
  -4  15   7       31.34     -175.46    178.65 o 
  -3  15   7     1485.30     1501.35    237.43 o 
  -2  15   7     1904.18     1904.99    246.75 o 
  -1  15   7      377.68      272.35    134.14 o 
   0  15   7       81.09       28.78    127.25 o 
   1  15   7       40.13      -90.66    123.92 o 
   2  15   7       38.06     -172.47    172.47 o 
   3  15   7        1.97     -204.44    257.47 o 
   4  15   7       37.62       42.33    205.59 o 
   5  15   7      109.01       16.13    304.01 o 
  -5  16   7     1159.52     1090.90    481.47 o 
  -4  16   7      824.82      582.94    266.19 o 
  -3  16   7      102.69     -199.25    199.25 o 
  -2  16   7      770.12      518.94    226.26 o 
  -1  16   7     2078.12     2287.40    229.21 o 
   0  16   7     2244.62     2366.28    190.14 o 
   1  16   7       47.10      -52.81    225.46 o 
   2  16   7     1091.23     1213.06    356.38 o 
   3  16   7     1819.73     1960.34    400.02 o 
   4  16   7      411.72      294.75    365.11 o 
  -3  17   7     2686.75     2775.36    626.93 o 
  -2  17   7      604.45      499.19    235.48 o 
  -1  17   7      871.09     1022.33    238.54 o 
   0  17   7     5532.78     6228.40    329.15 o 
   1  17   7     7649.76     8664.31    456.71 o 
   2  17   7     1998.37     1782.59    282.80 o 
   3  17   7       49.40     -216.96    216.96 o 
 -10   0   8     5137.41     5099.84    305.47 o 
  -9   0   8     4627.95     4855.13    232.87 o 
  -8   0   8      823.85      972.18    116.01 o 
  -7   0   8    27230.99    27295.66    572.91 o 
  -6   0   8    64650.19    65922.33   1182.96 o 
  -5   0   8    32084.64    31752.32    602.11 o 
  -4   0   8     2474.05     2378.03    106.36 o 
  -3   0   8    77120.70    76599.84   1049.70 o 
  -2   0   8   184375.63   186778.89   2498.41 o 
  -1   0   8    88386.34    88868.49   1356.72 o 
   0   0   8    22861.13    22814.97    385.11 o 
   1   0   8    26229.83    26597.29    391.82 o 
   2   0   8   185661.42   188133.83   2507.09 o 
   3   0   8   265008.94   270711.78   3584.86 o 
   4   0   8    20995.10    20803.56    403.49 o 
   5   0   8     3571.95     4116.87    388.38 o 
   6   0   8    24036.64    23834.87    580.10 o 
   7   0   8    10820.76    10298.60    450.93 o 
   8   0   8      148.97       75.64    162.92 o 
   9   0   8      281.21      276.37    186.19 o 
  10   0   8      912.83      834.94    224.01 o 
 -11   1   8     1245.07     1504.06    197.83 o 
 -10   1   8      324.17      298.30     96.30 o 
  -9   1   8     2211.41     2518.71    117.65 o 
  -8   1   8     8564.50     8840.38    210.62 o 
  -7   1   8     6292.70     6085.73    134.92 o 
  -6   1   8      763.22      738.14     53.29 o 
  -5   1   8    17681.91    17831.90    424.12 o 
  -4   1   8    34752.68    34569.73    427.23 o 
  -3   1   8    50368.45    50671.83    527.84 o 
  -2   1   8    29277.22    31025.59    320.55 o 
  -1   1   8    36640.47    36933.27    449.05 o 
   0   1   8   125569.11   126949.19   1352.68 o 
   1   1   8    52875.02    53626.49    589.73 o 
   2   1   8      872.31      882.99     47.97 o 
   3   1   8    14083.02    13275.03    149.00 o 
   4   1   8    31620.58    32000.69    464.37 o 
   5   1   8    14091.73    14882.76    301.03 o 
   6   1   8      267.97      273.19     81.49 o 
   7   1   8     5652.45     5069.37    220.96 o 
   8   1   8     7297.66     7298.90    274.34 o 
   9   1   8     2394.28     2649.11    423.29 o 
  10   1   8      237.95      325.71    121.77 o 
 -11   2   8       45.67      145.17    114.16 o 
 -10   2   8     2134.08     2333.74    136.72 o 
  -9   2   8     4819.66     4993.36    170.00 o 
  -8   2   8     5452.44     5530.22    167.29 o 
  -7   2   8     1369.00     1349.18     80.34 o 
  -6   2   8     1425.24     1426.76     64.78 o 
  -5   2   8    10135.20    10369.30    244.03 o 
  -4   2   8     9230.02    10121.24    365.63 o 
  -3   2   8     1006.55     1082.87     54.90 o 
  -2   2   8     9293.14     9864.89    134.73 o 
  -1   2   8      295.27      252.42     32.45 o 
   0   2   8    18580.52    18343.37    245.48 o 
   1   2   8    28650.15    28544.51    334.86 o 
   2   2   8     7489.85     7501.21    120.76 o 
   3   2   8       11.85       14.17     20.86 o 
   4   2   8    12696.76    13003.96    222.00 o 
   5   2   8    11385.90    11327.61    187.94 o 
   6   2   8     6449.75     6570.79    168.96 o 
   7   2   8      997.42     1063.60    106.26 o 
   8   2   8     1447.29     1456.58    149.79 o 
   9   2   8     3865.53     4074.07    241.46 o 
  10   2   8     3809.14     4251.08    298.19 o 
 -11   3   8     2294.06     2436.15    138.20 o 
 -10   3   8     1586.19     1583.32    131.03 o 
  -9   3   8       33.68       54.83     79.99 o 
  -8   3   8     3862.20     3830.28    169.73 o 
  -7   3   8    13544.60    13670.28    328.37 o 
  -6   3   8     6454.52     6548.59    138.11 o 
  -5   3   8      759.05      753.72     52.64 o 
  -4   3   8    12094.22    12467.73    243.99 o 
  -3   3   8    15461.93    16394.45    266.44 o 
  -2   3   8     1461.01     1487.73     56.78 o 
  -1   3   8     2227.48     2167.32     76.97 o 
   0   3   8     5909.55     6012.40    133.14 o 
   1   3   8     1239.98     1275.89     49.29 o 
   2   3   8      110.76      106.08     31.99 o 
   3   3   8     7689.77     7734.50    142.52 o 
   4   3   8    11233.47    11132.03    186.64 o 
   5   3   8     3800.81     3950.16    106.64 o 
   6   3   8      353.10      359.90     70.56 o 
   7   3   8     7251.33     7696.36    230.96 o 
   8   3   8     7067.25     7828.43    299.47 o 
   9   3   8     2184.73     2519.42    193.02 o 
  10   3   8       17.72       15.57    151.19 o 
 -11   4   8     1059.61     1224.03    330.20 o 
 -10   4   8     4417.53     4547.91    176.94 o 
  -9   4   8     1257.92     1350.64    127.04 o 
  -8   4   8      125.81       48.47     80.72 o 
  -7   4   8    10410.10    10282.93    242.80 o 
  -6   4   8    32829.50    33487.64    643.78 o 
  -5   4   8    29266.43    30374.83    456.03 o 
  -4   4   8      433.70      428.75     39.67 o 
  -3   4   8    22762.44    22312.36    318.02 o 
  -2   4   8    93904.74    93350.09   1091.58 o 
  -1   4   8    94140.34    93801.54   1096.93 o 
   0   4   8    12046.64    11622.22    215.77 o 
   1   4   8     8214.47     8161.01    139.83 o 
   2   4   8    58062.60    59232.41    708.13 o 
   3   4   8    51442.36    52099.16    623.01 o 
   4   4   8    16407.80    16515.68    249.17 o 
   5   4   8     1066.61     1031.44     67.17 o 
   6   4   8    13916.88    14346.60    293.44 o 
   7   4   8    10413.58    10355.07    282.96 o 
   8   4   8     1336.99     1367.28    133.70 o 
   9   4   8      304.89      447.96    153.63 o 
  10   4   8      762.83      797.15    176.44 o 
 -11   5   8      592.26      715.34    169.98 o 
 -10   5   8      960.33      981.43    112.45 o 
  -9   5   8     6539.51     7071.19    211.92 o 
  -8   5   8    10337.51    10282.87    228.79 o 
  -7   5   8     4507.43     4428.36    246.91 o 
  -6   5   8      383.53      325.27     79.78 o 
  -5   5   8    21664.55    22137.23    409.33 o 
  -4   5   8    54823.67    54535.16    707.15 o 
  -3   5   8    36863.33    36344.95    427.61 o 
  -2   5   8     7563.68     7779.99    141.45 o 
  -1   5   8    26651.30    26212.65    345.01 o 
   0   5   8    99723.39    96589.95   1212.56 o 
   1   5   8   120328.55   122126.20   1334.35 o 
   2   5   8    20592.46    20694.01    305.15 o 
   3   5   8    12757.68    12980.86    211.67 o 
   4   5   8    28451.95    28258.90    331.11 o 
   5   5   8    17507.96    17939.06    403.18 o 
   6   5   8     9849.35     9491.06    420.63 o 
   7   5   8        3.23      159.43    111.64 o 
   8   5   8     1701.33     1605.07    139.64 o 
   9   5   8     1837.63     2024.21    158.19 o 
  10   5   8      100.46       80.62    248.74 o 
 -11   6   8       95.55      183.17    115.68 o 
 -10   6   8      647.19      797.64    116.61 o 
  -9   6   8      958.36      850.56    107.02 o 
  -8   6   8      196.79      240.76     88.78 o 
  -7   6   8     1201.49     1162.66    101.08 o 
  -6   6   8     5438.60     5225.66    170.66 o 
  -5   6   8     3438.87     3117.52    128.77 o 
  -4   6   8     1874.55     1828.64     87.62 o 
  -3   6   8     4751.18     4557.63    117.99 o 
  -2   6   8     1729.79     1601.33     85.62 o 
  -1   6   8     3425.53     3256.94    147.23 o 
   0   6   8      470.88      499.74     45.76 o 
   1   6   8     2254.20     2221.07     73.95 o 
   2   6   8     5305.72     5235.77    140.05 o 
   3   6   8     1180.73     1228.38     74.97 o 
   4   6   8     3323.00     3184.98     92.60 o 
   5   6   8     9183.03     9509.21    273.41 o 
   6   6   8     9185.28     9516.84    279.67 o 
   7   6   8     1323.06     1678.82    159.04 o 
   8   6   8      128.27       78.21    113.01 o 
   9   6   8     1411.47     1672.28    161.02 o 
  10   6   8      546.83      862.94    189.69 o 
 -10   7   8      675.95      788.83    168.38 o 
  -9   7   8        7.76       37.62    107.80 o 
  -8   7   8      778.67      879.36    109.23 o 
  -7   7   8     2570.64     2508.94    133.73 o 
  -6   7   8     2724.00     2676.87    130.67 o 
  -5   7   8      365.53      350.74     81.67 o 
  -4   7   8      518.71      322.97     66.13 o 
  -3   7   8     6832.75     6763.95    151.21 o 
  -2   7   8     8954.80     8954.82    177.36 o 
  -1   7   8     4259.47     4140.49    119.80 o 
   0   7   8     4245.76     4497.13    160.76 o 
   1   7   8     9151.71     8944.47    186.48 o 
   2   7   8    14002.16    13868.03    258.20 o 
   3   7   8    14457.24    13870.99    257.72 o 
   4   7   8     3270.35     3156.89    111.12 o 
   5   7   8     3296.55     2701.19    171.74 o 
   6   7   8     2083.75     1857.58    145.41 o 
   7   7   8     4487.87     4463.18    210.07 o 
   8   7   8     1811.62     1807.31    225.08 o 
   9   7   8       64.21      128.78    133.06 o 
  10   7   8      390.94      570.98    197.99 o 
 -10   8   8      482.06      474.41    124.77 o 
  -9   8   8      695.35      559.17    132.41 o 
  -8   8   8       30.54       40.83     95.72 o 
  -7   8   8      771.34      992.45    206.29 o 
  -6   8   8     2434.50     2434.65    135.14 o 
  -5   8   8     3107.33     2921.99    142.72 o 
  -4   8   8        4.75        2.55     54.11 o 
  -3   8   8     2748.09     2639.67    102.46 o 
  -2   8   8    11559.98    11278.83    213.46 o 
  -1   8   8     5386.84     5531.76    142.40 o 
   0   8   8      645.48      624.32     59.51 o 
   1   8   8     1185.55     1198.64     76.17 o 
   2   8   8      749.06      524.74     75.65 o 
   3   8   8       51.53       19.09     66.98 o 
   4   8   8     1330.02     1323.05    101.15 o 
   5   8   8      808.54      905.61    128.03 o 
   6   8   8      851.87      999.40    133.19 o 
   7   8   8     1179.69     1137.43    158.42 o 
   8   8   8      206.45      368.94    132.78 o 
   9   8   8       49.77      135.30    178.51 o 
 -10   9   8      334.49      248.02    141.35 o 
  -9   9   8     3500.80     2924.46    193.64 o 
  -8   9   8     2981.70     3107.67    180.56 o 
  -7   9   8      937.07      692.89    114.59 o 
  -6   9   8      378.75      275.14     98.92 o 
  -5   9   8     6036.45     6226.09    220.03 o 
  -4   9   8    15829.45    15809.21    299.75 o 
  -3   9   8    16792.49    16504.37    281.10 o 
  -2   9   8      194.96      204.75     65.29 o 
  -1   9   8    11633.35    11434.35    256.04 o 
   0   9   8    27906.84    28136.57    460.50 o 
   1   9   8    24136.41    24276.80    408.67 o 
   2   9   8     9289.71     9214.96    216.04 o 
   3   9   8      208.84       75.98     62.10 o 
   4   9   8     8165.39     8399.06    230.43 o 
   5   9   8     5333.32     5700.93    243.10 o 
   6   9   8     4287.61     3988.92    368.82 o 
   7   9   8      885.68      573.34    241.46 o 
   8   9   8       31.61     -162.37    162.37 o 
   9   9   8      241.69      526.89    222.55 o 
  -9  10   8        5.33       32.37    144.60 o 
  -8  10   8      327.01      453.09    140.69 o 
  -7  10   8      938.73     1018.80    125.76 o 
  -6  10   8     1195.77     1307.04    128.41 o 
  -5  10   8     1023.19      931.52    126.14 o 
  -4  10   8       57.83        2.13     90.02 o 
  -3  10   8     1133.41     1227.14     91.77 o 
  -2  10   8    14169.55    14123.33    261.20 o 
  -1  10   8     8914.15     8873.63    221.76 o 
   0  10   8     4071.40     4302.82    173.32 o 
   1  10   8      297.13      315.15     89.91 o 
   2  10   8     3492.33     3525.54    176.90 o 
   3  10   8     9164.91     9436.29    253.66 o 
   4  10   8     2769.81     2617.96    260.37 o 
   5  10   8       77.87      102.52    148.62 o 
   6  10   8      454.90      518.35    175.44 o 
   7  10   8      924.36     1052.86    209.46 o 
   8  10   8       48.97     -176.59    176.59 o 
   9  10   8       41.47      -30.48    199.93 o 
  -9  11   8       13.23      165.20    272.01 o 
  -8  11   8      364.94      319.18    142.51 o 
  -7  11   8      116.68      150.64    116.02 o 
  -6  11   8       33.41     -101.61    101.61 o 
  -5  11   8     2142.74     2043.68    147.71 o 
  -4  11   8     4258.39     4253.34    206.15 o 
  -3  11   8     2762.81     2633.99    132.93 o 
  -2  11   8       75.58      -13.99     77.70 o 
  -1  11   8      337.25      379.23     94.83 o 
   0  11   8     1377.77     1370.37    121.77 o 
   1  11   8     3911.86     3826.76    171.75 o 
   2  11   8     4028.85     3707.14    175.94 o 
   3  11   8      607.78      406.35    182.62 o 
   4  11   8       20.54      -52.81    168.73 o 
   5  11   8     1298.47     1163.10    195.80 o 
   6  11   8     1938.45     1484.39    211.61 o 
   7  11   8      533.12      479.26    250.19 o 
   8  11   8       89.28     -112.15    190.49 o 
  -8  12   8      258.99      270.62    320.01 o 
  -7  12   8      873.79      639.96    194.19 o 
  -6  12   8      766.50      733.96    153.87 o 
  -5  12   8      594.75      635.52    149.11 o 
  -4  12   8      289.71       46.73    125.96 o 
  -3  12   8      885.38      940.35    161.67 o 
  -2  12   8     3662.33     3668.58    178.04 o 
  -1  12   8     6600.25     6297.62    239.35 o 
   0  12   8     2686.55     2682.37    156.16 o 
   1  12   8       65.80       66.46     99.22 o 
   2  12   8     2005.82     2040.26    150.70 o 
   3  12   8     2061.55     1466.58    309.83 o 
   4  12   8     2544.58     2603.38    245.60 o 
   5  12   8      315.65      356.03    183.69 o 
   6  12   8      135.48       42.85    187.06 o 
   7  12   8      100.58      -92.99    194.26 o 
   8  12   8      312.34      106.75    212.05 o 
  -8  13   8       21.70     -194.39    194.39 o 
  -7  13   8      126.46      100.70    186.35 o 
  -6  13   8      238.03       28.62    176.34 o 
  -5  13   8     2632.83     2373.94    242.92 o 
  -4  13   8     2405.93     2221.37    237.43 o 
  -3  13   8      149.63      171.34    272.01 o 
  -2  13   8      328.12      341.04    114.80 o 
  -1  13   8      692.70      663.61    123.54 o 
   0  13   8      155.64      314.60    117.43 o 
   1  13   8      180.24      135.03    163.76 o 
   2  13   8      261.41      415.23    139.88 o 
   3  13   8      151.87      202.86    175.66 o 
   4  13   8       28.34     -168.35    168.35 o 
   5  13   8      218.69      125.65    190.08 o 
   6  13   8      395.29      435.46    214.08 o 
   7  13   8      108.26     -142.55    203.66 o 
  -7  14   8      521.88      520.60    347.65 o 
  -6  14   8      589.53      815.81    212.90 o 
  -5  14   8      172.08       -3.23    183.90 o 
  -4  14   8      771.48      390.32    184.29 o 
  -3  14   8     1537.40     1475.32    221.91 o 
  -2  14   8     1140.76      905.24    164.45 o 
  -1  14   8     1520.42     1625.83    156.16 o 
   0  14   8      110.08      -68.40    118.33 o 
   1  14   8      337.15      195.60    123.80 o 
   2  14   8      701.41      824.59    347.65 o 
   3  14   8     2291.27     2203.40    251.69 o 
   4  14   8     1254.89     1586.27    401.47 o 
   5  14   8      996.05     1040.93    231.47 o 
   6  14   8      330.21       75.70    213.67 o 
  -6  15   8      244.96     -140.44    202.88 o 
  -5  15   8       59.29     -164.97    195.80 o 
  -4  15   8      826.00      812.59    225.19 o 
  -3  15   8      673.65      737.84    324.38 o 
  -2  15   8      726.91      685.23    240.01 o 
  -1  15   8      480.51      310.70    140.84 o 
   0  15   8      853.92      623.61    141.77 o 
   1  15   8      468.50      176.10    253.35 o 
   2  15   8       19.03      260.59    202.24 o 
   3  15   8      216.38       74.78    218.19 o 
   4  15   8      519.96      303.04    216.14 o 
   5  15   8      195.33      -19.97    217.79 o 
  -5  16   8     1327.20     1533.71    262.44 o 
  -4  16   8       38.71      -99.63    204.30 o 
  -3  16   8     3117.06     3518.51    314.74 o 
  -2  16   8     8124.01     8644.23    786.94 o 
  -1  16   8     5533.12     5827.37    303.36 o 
   0  16   8     1215.90     1268.63    171.89 o 
   1  16   8      678.08      609.62    311.29 o 
   2  16   8     2831.61     2775.36    295.19 o 
   3  16   8     1906.74     2016.05    283.32 o 
   4  16   8      414.63      207.30    222.85 o 
  -3  17   8      249.43      360.74    236.57 o 
  -2  17   8        2.84     -198.46    213.20 o 
  -1  17   8      572.40      696.20    379.65 o 
   0  17   8     1380.18     2132.48    359.29 o 
   1  17   8     1201.84     1274.51    275.29 o 
   2  17   8      129.88      -77.12    204.68 o 
   3  17   8      509.27      175.20    264.74 o 
 -11   1   9        3.20       74.26    212.37 o 
 -10   1   9      121.05      130.44    102.09 o 
  -9   1   9     1364.75     1497.92    127.33 o 
  -8   1   9     2596.49     2575.27    120.67 o 
  -7   1   9     2025.82     1940.71     80.52 o 
  -6   1   9      879.67      916.88     68.45 o 
  -5   1   9    17364.62    17453.81    262.78 o 
  -4   1   9    45721.42    46590.35    566.33 o 
  -3   1   9    23560.70    23511.31    309.08 o 
  -2   1   9     6181.58     6212.33    123.06 o 
  -1   1   9      125.75      110.54     32.49 o 
   0   1   9     7207.70     7130.47    109.80 o 
   1   1   9    40369.44    41063.05    464.38 o 
   2   1   9    44805.39    45146.16    504.06 o 
   3   1   9    14565.12    14305.48    174.23 o 
   4   1   9       10.90        6.30     42.70 o 
   5   1   9     4652.02     4452.72    150.57 o 
   6   1   9    11512.41    11187.31    261.16 o 
   7   1   9     4827.61     4877.34    229.36 o 
   8   1   9      966.94     1176.31    285.10 o 
   9   1   9       47.94      -13.09    229.37 o 
  10   1   9      781.22      648.98    170.70 o 
 -11   2   9       34.33      120.66    270.56 o 
 -10   2   9       23.08       93.69    100.94 o 
  -9   2   9      252.21      255.07     88.32 o 
  -8   2   9      389.75      275.14     81.70 o 
  -7   2   9       55.06      -35.16     67.18 o 
  -6   2   9      266.56      259.52     52.44 o 
  -5   2   9      333.69      341.24     55.36 o 
  -4   2   9     1652.00     1568.01     59.24 o 
  -3   2   9       17.95       50.52     27.11 o 
  -2   2   9     7134.37     7177.42    147.00 o 
  -1   2   9     2181.35     2008.41     62.25 o 
   0   2   9     5809.08     6031.63    112.70 o 
   1   2   9       98.81       80.50     30.47 o 
   2   2   9      781.77      818.21     51.28 o 
   3   2   9      591.73      484.28     62.68 o 
   4   2   9     4331.23     4152.10    114.33 o 
   5   2   9    16053.78    16134.43    248.75 o 
   6   2   9     3034.99     2799.25    144.45 o 
   7   2   9       90.54      160.01    162.92 o 
   8   2   9     2180.01     2057.54    177.50 o 
   9   2   9      832.13      674.08    154.81 o 
  10   2   9       84.58      259.55    160.69 o 
 -11   3   9        2.06     -122.39    122.39 o 
 -10   3   9      465.69      446.73    114.85 o 
  -9   3   9     3618.49     3684.94    159.11 o 
  -8   3   9    11414.23    11354.84    265.24 o 
  -7   3   9     5788.77     5711.33    176.91 o 
  -6   3   9      220.11      192.15     59.41 o 
  -5   3   9    14599.81    14425.12    259.96 o 
  -4   3   9    21336.49    21414.28    292.47 o 
  -3   3   9    17383.63    17121.89    236.87 o 
  -2   3   9     2818.56     3265.25    121.00 o 
  -1   3   9    19191.17    19663.91    289.49 o 
   0   3   9    52595.73    53778.39    644.79 o 
   1   3   9    46268.44    46478.48    528.79 o 
   2   3   9    14536.92    14685.21    208.15 o 
   3   3   9      331.24      386.07     48.36 o 
   4   3   9     5150.57     4954.06    161.14 o 
   5   3   9    10962.22    11587.20    259.19 o 
   6   3   9     1970.89     2336.38    129.34 o 
   7   3   9      899.20      797.19    136.68 o 
   8   3   9       43.14      -43.97    124.68 o 
   9   3   9        7.33      -83.90    181.83 o 
  10   3   9       80.29      345.97    160.30 o 
 -11   4   9      625.57      838.15    168.61 o 
 -10   4   9     1791.25     1591.10    157.47 o 
  -9   4   9      582.90      608.86    103.56 o 
  -8   4   9     1103.96     1020.28    106.01 o 
  -7   4   9    11852.43    11400.28    264.37 o 
  -6   4   9    23788.06    24004.13    391.94 o 
  -5   4   9    14799.02    14965.78    327.37 o 
  -4   4   9      562.24      617.83     43.63 o 
  -3   4   9    25712.14    24378.40    347.53 o 
  -2   4   9    89367.78    87498.46   1103.99 o 
  -1   4   9    94012.58    96248.63   1128.06 o 
   0   4   9      399.16      373.01     42.77 o 
   1   4   9    10944.38    11183.37    204.90 o 
   2   4   9    15726.38    15745.13    223.39 o 
   3   4   9     9361.03     9490.35    195.94 o 
   4   4   9     1137.28     1343.71     79.10 o 
   5   4   9       69.70       47.26     56.89 o 
   6   4   9     1299.03     1209.70     99.52 o 
   7   4   9     2538.29     2501.60    238.02 o 
   8   4   9      702.09      703.29    253.10 o 
   9   4   9        1.93      -96.50    142.42 o 
  10   4   9      229.19      255.26    173.08 o 
 -11   5   9      152.07      201.55    115.91 o 
 -10   5   9      123.82      141.57    102.35 o 
  -9   5   9      592.96      607.33     97.20 o 
  -8   5   9     1678.39     1663.81    108.71 o 
  -7   5   9      895.28      803.78     92.52 o 
  -6   5   9       86.71      165.22     86.76 o 
  -5   5   9     1034.84     1076.81     71.94 o 
  -4   5   9      325.78      352.96     48.79 o 
  -3   5   9     3434.86     3261.55    118.75 o 
  -2   5   9     9022.47     8618.31    154.18 o 
  -1   5   9    29732.03    30301.21    462.41 o 
   0   5   9     5332.99     5207.33    206.33 o 
   1   5   9     1834.67     1699.44     70.02 o 
   2   5   9    16762.74    16384.98    239.83 o 
   3   5   9    18673.93    18518.75    282.53 o 
   4   5   9    10094.54     9945.91    143.51 o 
   5   5   9       12.07      -16.08     84.99 o 
   6   5   9     4140.83     4302.66    190.18 o 
   7   5   9     5039.64     5231.54    217.80 o 
   8   5   9     1801.53     1846.69    151.39 o 
   9   5   9       21.97       83.00    155.11 o 
  10   5   9      626.83      915.39    192.81 o 
 -10   6   9      500.61      722.94    143.19 o 
  -9   6   9      462.95      455.86    107.90 o 
  -8   6   9      153.98      175.37     85.04 o 
  -7   6   9       34.83      143.67     84.55 o 
  -6   6   9       63.49       49.72    120.93 o 
  -5   6   9     1776.00     1721.21    107.30 o 
  -4   6   9     5571.47     5336.86    178.76 o 
  -3   6   9     2537.01     2438.27     90.89 o 
  -2   6   9       93.50       64.00     53.56 o 
  -1   6   9     7460.73     7007.64    177.59 o 
   0   6   9    25343.35    24751.05    395.14 o 
   1   6   9    16854.61    16968.74    251.82 o 
   2   6   9     3818.48     3622.97    121.23 o 
   3   6   9     3083.74     3068.09    111.92 o 
   4   6   9    32265.44    33034.82    750.21 o 
   5   6   9    36717.71    36940.42    744.00 o 
   6   6   9     8402.04     8607.47    444.54 o 
   7   6   9       52.78       78.70    108.10 o 
   8   6   9     4004.88     3943.90    257.59 o 
   9   6   9     4192.48     3894.91    249.03 o 
  10   6   9     1439.79     1328.75    260.37 o 
 -10   7   9      115.04       -9.15    112.87 o 
  -9   7   9     3645.84     3415.41    170.06 o 
  -8   7   9     2065.05     2270.88    138.13 o 
  -7   7   9      920.83      875.54    114.67 o 
  -6   7   9       22.00      -80.87     80.87 o 
  -5   7   9     3499.80     3285.64    165.02 o 
  -4   7   9    15082.70    15083.12    298.66 o 
  -3   7   9     8932.27     9066.01    184.08 o 
  -2   7   9       82.17       72.75     52.89 o 
  -1   7   9    11591.75    11437.23    212.06 o 
   0   7   9    20651.95    20009.19    312.12 o 
   1   7   9     4204.41     4239.96    115.81 o 
   2   7   9      264.41      243.58     64.30 o 
   3   7   9     8960.31     8995.25    201.53 o 
   4   7   9    12962.35    12312.63    410.58 o 
   5   7   9       39.80      -10.72     59.77 o 
   6   7   9      566.28      460.28    114.78 o 
   7   7   9     1778.10     1887.86    160.01 o 
   8   7   9      935.31      975.50    145.26 o 
   9   7   9       78.26       92.04    137.04 o 
 -10   8   9     3132.03     2976.83    178.28 o 
  -9   8   9      849.75      728.11    140.37 o 
  -8   8   9     1418.55     1400.79    126.31 o 
  -7   8   9    11829.54    11590.27    286.95 o 
  -6   8   9    24320.98    24597.62    474.74 o 
  -5   8   9    14547.73    14549.58    358.60 o 
  -4   8   9      226.76      173.42     61.87 o 
  -3   8   9    39075.41    39836.18    557.36 o 
  -2   8   9    63031.21    63243.09    841.46 o 
  -1   8   9    28287.29    27830.60    414.40 o 
   0   8   9     2346.57     2275.82    151.64 o 
   1   8   9     6411.87     6589.58    160.79 o 
   2   8   9    19847.27    20353.04    355.62 o 
   3   8   9    16384.06    16922.22    311.16 o 
   4   8   9     5464.59     4913.09    171.37 o 
   5   8   9      689.52      585.48    118.17 o 
   6   8   9     1135.18      954.28    133.97 o 
   7   8   9     1564.89     1316.07    151.92 o 
   8   8   9      130.47      143.25    168.93 o 
   9   8   9      263.48      191.08    192.19 o 
 -10   9   9       68.79      185.46    143.00 o 
  -9   9   9     2427.48     2250.54    179.27 o 
  -8   9   9     3215.20     3436.84    174.82 o 
  -7   9   9     2049.96     1868.26    139.96 o 
  -6   9   9     1464.18     1373.54    124.81 o 
  -5   9   9    21830.75    22056.99    440.46 o 
  -4   9   9    30066.50    29936.28    489.00 o 
  -3   9   9     1860.84     1868.80    121.38 o 
  -2   9   9     3668.99     3569.07    125.24 o 
  -1   9   9    13744.54    13741.06    343.91 o 
   0   9   9     9541.53     9754.68    246.69 o 
   1   9   9      853.97      923.29     78.68 o 
   2   9   9      214.95      105.84     71.58 o 
   3   9   9     3558.32     3539.88    138.70 o 
   4   9   9     8339.08     7988.95    277.10 o 
   5   9   9      773.99      955.20    171.88 o 
   6   9   9      161.71      309.09    164.22 o 
   7   9   9     2030.44     2021.57    349.11 o 
   8   9   9     1844.15     1851.18    229.05 o 
   9   9   9      249.88      352.93    204.81 o 
  -9  10   9      518.81      625.42    149.25 o 
  -8  10   9       23.97       -5.03    129.76 o 
  -7  10   9      208.58       19.89    110.36 o 
  -6  10   9      316.60      278.48    109.37 o 
  -5  10   9      216.23       55.72     97.13 o 
  -4  10   9     3468.72     3095.27    267.48 o 
  -3  10   9     2669.92     2702.87    118.67 o 
  -2  10   9       51.87      -38.96     70.55 o 
  -1  10   9     2838.08     2686.75    131.05 o 
   0  10   9    20940.59    20925.17    417.05 o 
   1  10   9    25321.75    24650.98    472.22 o 
   2  10   9     4542.57     4433.82    220.45 o 
   3  10   9     2032.16     2287.34    177.82 o 
   4  10   9    10011.93     9738.16    386.59 o 
   5  10   9     9810.24    10004.03    546.93 o 
   6  10   9     2735.21     2532.45    369.47 o 
   7  10   9        4.67       32.24    176.86 o 
   8  10   9     1755.05     2145.19    249.35 o 
  -9  11   9      664.43      829.42    168.80 o 
  -8  11   9      576.84      568.06    156.08 o 
  -7  11   9       17.63       29.04    120.47 o 
  -6  11   9     1041.08      843.38    129.72 o 
  -5  11   9     2540.34     2407.77    158.32 o 
  -4  11   9     2137.29     2166.27    149.96 o 
  -3  11   9      128.87      143.75     81.13 o 
  -2  11   9      234.01      270.80     88.83 o 
  -1  11   9     7464.52     7743.08    239.92 o 
   0  11   9     6948.14     6565.55    228.16 o 
   1  11   9       19.76        1.64     91.45 o 
   2  11   9    13232.50    13233.62    321.06 o 
   3  11   9    16941.08    17462.94    996.40 o 
   4  11   9     5351.45     5554.81    593.48 o 
   5  11   9        0.22      -70.24    256.01 o 
   6  11   9     4384.91     4081.52    295.69 o 
   7  11   9     5801.21     4928.07    343.29 o 
   8  11   9     2665.96     2839.34    462.56 o 
  -8  12   9      919.14      745.94    298.19 o 
  -7  12   9     5033.97     5287.60    257.02 o 
  -6  12   9     9067.54     9228.25    529.50 o 
  -5  12   9     2911.99     2880.23    177.13 o 
  -4  12   9     1325.24     1325.48    160.34 o 
  -3  12   9     5145.57     5739.98    315.72 o 
  -2  12   9    10284.92    10704.83    292.65 o 
  -1  12   9    13071.17    13984.62    343.12 o 
   0  12   9        9.18      -22.32     97.13 o 
   1  12   9     7533.00     7680.01    273.36 o 
   2  12   9    15828.11    16753.57    386.90 o 
   3  12   9     8414.34     7758.35    378.83 o 
   4  12   9      195.17     -105.08    169.81 o 
   5  12   9      746.97      684.21    197.87 o 
   6  12   9     1878.99     1918.01    247.11 o 
   7  12   9      328.35      193.23    199.61 o 
  -7  13   9      542.05      694.30    261.83 o 
  -6  13   9     1260.27     1163.83    478.56 o 
  -5  13   9    11735.73    12218.38    469.97 o 
  -4  13   9    17423.60    17433.44    570.83 o 
  -3  13   9     4650.76     5230.38    432.02 o 
  -2  13   9       97.74       53.34    110.57 o 
  -1  13   9     9552.64     9823.36    293.75 o 
   0  13   9    15012.05    16486.52    563.94 o 
   1  13   9     7925.12     8099.68    331.86 o 
   2  13   9      144.22      -77.69    169.57 o 
   3  13   9     1658.77     1494.54    221.71 o 
   4  13   9     3203.60     3269.76    533.84 o 
   5  13   9     2099.25     1938.99    254.46 o 
   6  13   9        4.76      -10.87    202.43 o 
   7  13   9      380.79      313.88    219.07 o 
  -7  14   9      706.41      418.21    494.57 o 
  -6  14   9     1102.24      869.05    218.90 o 
  -5  14   9      387.57      440.43    192.33 o 
  -4  14   9      682.07      736.60    469.84 o 
  -3  14   9     3164.17     2882.46    266.25 o 
  -2  14   9     1260.06     1192.47    167.60 o 
  -1  14   9        6.21       71.30    121.70 o 
   0  14   9     4314.33     4707.48    221.70 o 
   1  14   9     5171.89     5659.70    254.00 o 
   2  14   9     1474.17     1550.07    232.66 o 
   3  14   9        9.23     -197.83    197.83 o 
   4  14   9      876.31      925.94    223.02 o 
   5  14   9     1736.77     1658.36    264.51 o 
   6  14   9      579.85      533.23    296.74 o 
  -6  15   9        8.14     -193.24    193.24 o 
  -5  15   9      256.28     -183.14    363.65 o 
  -4  15   9       18.25       40.19    199.93 o 
  -3  15   9      901.79      845.08    219.85 o 
  -2  15   9     4630.92     4913.31    708.39 o 
  -1  15   9     1816.50     1968.68    178.01 o 
   0  15   9       14.41      -42.19    130.24 o 
   1  15   9     1833.24     1691.22    202.14 o 
   2  15   9     3461.50     3158.23    296.61 o 
   3  15   9     3325.06     4000.12    561.48 o 
   4  15   9     1501.51     1433.84    250.58 o 
   5  15   9      124.51       72.81    221.14 o 
  -5  16   9      213.50      122.00    222.05 o 
  -4  16   9       83.33       36.37    205.71 o 
  -3  16   9     1824.33     1531.50    378.20 o 
  -2  16   9     1148.80     1177.53    249.78 o 
  -1  16   9       91.09      141.45    201.57 o 
   0  16   9      321.51      270.74    149.75 o 
   1  16   9     1435.88     1602.15    262.28 o 
   2  16   9     1200.72     1329.54    379.65 o 
   3  16   9      175.57      -60.36    218.50 o 
   4  16   9      351.66      329.35    238.54 o 
  -3  17   9     1949.56     2414.12    301.36 o 
  -2  17   9       47.16       34.87    218.27 o 
  -1  17   9     1766.68     1555.26    272.56 o 
   0  17   9     5435.79     6525.36    590.57 o 
   1  17   9     3054.95     3117.71    332.22 o 
   2  17   9      332.82      -47.47    362.20 o 
 -11   0  10     7263.90     7907.23    442.20 o 
 -10   0  10     5251.32     5269.68    290.50 o 
  -9   0  10      293.47      456.75    136.52 o 
  -8   0  10    13489.71    13602.16    422.82 o 
  -7   0  10    31986.13    32647.79    804.30 o 
  -6   0  10    37362.17    38303.01    805.62 o 
  -5   0  10    16009.38    16018.34    438.22 o 
  -4   0  10     3021.18     2802.25    130.12 o 
  -3   0  10    83186.18    84006.91   1291.75 o 
  -2   0  10    71653.43    72416.02   1299.87 o 
  -1   0  10    29258.82    29138.32    492.64 o 
   0   0  10      233.56      207.04     49.42 o 
   1   0  10    27284.64    27846.70    419.66 o 
   2   0  10    81669.89    83745.83   1283.31 o 
   3   0  10    18727.33    17316.63    696.75 o 
   4   0  10      107.32       18.46     53.22 o 
   5   0  10      529.04      535.13     63.80 o 
   6   0  10     2471.65     1841.53    224.01 o 
   7   0  10     1380.45     1056.04    209.46 o 
   8   0  10     2673.49     2629.93    279.28 o 
   9   0  10      716.24     1061.86    244.37 o 
  10   0  10        5.26      -93.09    218.19 o 
 -11   1  10       17.04      -18.56    129.55 o 
 -10   1  10     2498.77     2667.93    148.73 o 
  -9   1  10     8440.21     9168.67    244.84 o 
  -8   1  10     4756.81     4846.95    180.56 o 
  -7   1  10      984.80      909.12     91.99 o 
  -6   1  10    13881.35    13977.15    231.89 o 
  -5   1  10    36803.73    37855.51    512.35 o 
  -4   1  10    32115.87    33175.30    455.14 o 
  -3   1  10     9475.31     9634.23    131.92 o 
  -2   1  10    31751.42    32424.51    409.96 o 
  -1   1  10    35045.01    34602.80    406.63 o 
   0   1  10    26072.07    27077.98    307.49 o 
   1   1  10        4.81       38.41     51.46 o 
   2   1  10    25649.12    26061.39    310.76 o 
   3   1  10    38548.07    38748.59    413.51 o 
   4   1  10     6648.95     6552.77    139.78 o 
   5   1  10     1883.66     2039.02     87.89 o 
   6   1  10     6661.92     6475.31    191.58 o 
   7   1  10     6290.83     6364.15    273.23 o 
   8   1  10     1501.16     1483.18    174.29 o 
   9   1  10      123.49       12.28    121.29 o 
  10   1  10     1142.18     1252.52    196.06 o 
 -11   2  10      768.58     1003.55    213.83 o 
 -10   2  10      125.80      177.97    118.75 o 
  -9   2  10       52.74       42.23     89.87 o 
  -8   2  10     3484.23     3091.97    141.53 o 
  -7   2  10     3458.45     3129.53    134.90 o 
  -6   2  10      422.14      413.62     56.36 o 
  -5   2  10    15046.26    15306.65    226.65 o 
  -4   2  10    42754.55    43479.47    502.92 o 
  -3   2  10    39934.66    40804.34    504.44 o 
  -2   2  10     7545.04     8130.40    143.14 o 
  -1   2  10    90103.48    90278.55    984.04 o 
   0   2  10   158825.02   157886.16   1800.46 o 
   1   2  10    92812.33    93059.47   1016.56 o 
   2   2  10     7773.89     8262.06    140.22 o 
   3   2  10    28030.26    28116.22    354.99 o 
   4   2  10    65598.30    66230.98   1158.11 o 
   5   2  10    33346.55    33703.16    517.55 o 
   6   2  10     5910.46     6051.42    198.05 o 
   7   2  10     1672.65     1362.12    154.88 o 
   8   2  10     8256.81     7735.36    321.38 o 
   9   2  10     6722.38     6969.65    320.16 o 
  10   2  10     1868.83     2050.05    220.56 o 
 -11   3  10       17.21       85.16    226.92 o 
 -10   3  10      525.12      778.55    160.19 o 
  -9   3  10      549.79      741.53    128.07 o 
  -8   3  10      986.29     1097.02    109.75 o 
  -7   3  10     3077.64     2987.71    138.07 o 
  -6   3  10    13482.76    13681.42    232.88 o 
  -5   3  10    13785.65    13944.65    237.78 o 
  -4   3  10       55.96       80.51     34.60 o 
  -3   3  10    32042.40    31868.61    407.84 o 
  -2   3  10    95283.55    95029.79   1035.52 o 
  -1   3  10    18610.71    17318.37    245.55 o 
   0   3  10     1609.86     1615.73     62.16 o 
   1   3  10    42906.83    42614.27    492.77 o 
   2   3  10    52583.23    52088.07    625.87 o 
   3   3  10    35955.76    35748.29    442.03 o 
   4   3  10     2739.79     2770.30    106.39 o 
   5   3  10     2758.34     2749.83    137.54 o 
   6   3  10    19305.31    19746.99    727.37 o 
   7   3  10    13745.06    14003.91    431.06 o 
   8   3  10     2234.66     2460.84    203.38 o 
   9   3  10      200.27      458.21    164.82 o 
  10   3  10     1192.62     1222.24    202.45 o 
 -11   4  10     2400.06     2530.09    191.09 o 
 -10   4  10      877.40      898.45    169.49 o 
  -9   4  10       54.34       47.35    139.41 o 
  -8   4  10     4002.31     4211.08    170.48 o 
  -7   4  10    19676.79    19482.07    388.23 o 
  -6   4  10    16765.82    16253.18    333.72 o 
  -5   4  10     1040.84     1013.46     99.75 o 
  -4   4  10     7453.26     6963.27    149.91 o 
  -3   4  10    32971.65    32955.38    494.28 o 
  -2   4  10    28115.51    27030.68    384.54 o 
  -1   4  10     8104.26     8377.15    151.57 o 
   0   4  10      172.26      201.58     41.75 o 
   1   4  10    12047.37    12343.89    180.18 o 
   2   4  10     8961.27     9016.67    162.94 o 
   3   4  10     1372.07     1454.50     68.07 o 
   4   4  10      901.25      935.87     64.58 o 
   5   4  10     3353.06     3323.81    189.59 o 
   6   4  10       76.39       92.69     90.70 o 
   7   4  10      570.52      401.18    141.85 o 
   8   4  10      783.04      967.82    168.96 o 
   9   4  10      154.06      252.35    158.23 o 
  10   4  10        5.76     -111.38    171.48 o 
 -11   5  10      166.75       91.19    119.04 o 
 -10   5  10     3399.02     3506.52    168.22 o 
  -9   5  10     6391.79     6614.16    201.09 o 
  -8   5  10     7615.01     7418.66    202.89 o 
  -7   5  10       46.10      -56.06     84.07 o 
  -6   5  10     3594.91     3203.84    171.24 o 
  -5   5  10    12187.72    12224.07    508.01 o 
  -4   5  10    27481.89    27245.87    504.73 o 
  -3   5  10    17581.96    17881.13    258.22 o 
  -2   5  10      358.92      408.77     54.43 o 
  -1   5  10    39349.04    40162.85    550.34 o 
   0   5  10    65258.60    65820.79    853.08 o 
   1   5  10     9381.66     8864.03    159.27 o 
   2   5  10        9.65        0.95     47.54 o 
   3   5  10     2325.28     2366.92     80.08 o 
   4   5  10       49.97       54.02     43.79 o 
   5   5  10     1334.82     1157.29    121.39 o 
   6   5  10      719.55      713.84    116.53 o 
   7   5  10      306.34      314.61    180.37 o 
   8   5  10       91.65      172.31    159.04 o 
   9   5  10      774.08      754.46    185.04 o 
  10   5  10      274.34       44.45    183.83 o 
 -10   6  10       13.16      147.63    127.23 o 
  -9   6  10      162.09       64.55     95.56 o 
  -8   6  10     2834.29     2916.47    136.54 o 
  -7   6  10     3265.34     3189.73    149.08 o 
  -6   6  10      506.08      397.74     87.13 o 
  -5   6  10     5133.96     5040.83    170.30 o 
  -4   6  10    10225.25     9890.86    205.52 o 
  -3   6  10     7777.65     7547.84    218.59 o 
  -2   6  10     5127.06     5363.42    138.74 o 
  -1   6  10     2328.68     2156.54     90.30 o 
   0   6  10    11564.03    11430.80    230.46 o 
   1   6  10    15239.05    15163.91    253.43 o 
   2   6  10     1912.59     1768.95     87.17 o 
   3   6  10     2799.98     2970.74    114.29 o 
   4   6  10    13189.24    12964.21    212.35 o 
   5   6  10    15605.56    16164.90    398.83 o 
   6   6  10     4507.09     4487.81    206.15 o 
   7   6  10      295.68      281.92    121.70 o 
   8   6  10     2329.42     2831.25    186.78 o 
   9   6  10     1253.61     1548.57    211.66 o 
  10   6  10      350.36      368.35    198.80 o 
 -10   7  10       71.11      137.85    117.79 o 
  -9   7  10       69.26       13.72    108.68 o 
  -8   7  10       28.67       12.24     99.44 o 
  -7   7  10     1393.68     1373.12    119.88 o 
  -6   7  10     1860.44     1878.75    129.16 o 
  -5   7  10      346.89      257.53     86.87 o 
  -4   7  10     3048.95     2939.09    128.99 o 
  -3   7  10    30176.37    30417.34    442.58 o 
  -2   7  10    38609.34    39022.66    569.42 o 
  -1   7  10    22214.98    21800.28    377.30 o 
   0   7  10      301.65      289.76     59.08 o 
   1   7  10    23753.46    23781.90    338.27 o 
   2   7  10    36571.96    36532.99    565.26 o 
   3   7  10    24070.81    24020.12    400.33 o 
   4   7  10     1275.50     1345.39     98.64 o 
   5   7  10      112.43      203.27    107.81 o 
   6   7  10     8505.56     9180.05    575.66 o 
   7   7  10     8999.31     9540.51    328.85 o 
   8   7  10     2180.47     2200.69    202.60 o 
   9   7  10       53.27      113.40    185.04 o 
 -10   8  10       15.34       -1.50    119.66 o 
  -9   8  10       35.32       49.69    114.96 o 
  -8   8  10      908.15     1013.05    124.30 o 
  -7   8  10     1070.11     1085.39    120.43 o 
  -6   8  10      824.84      791.81    150.33 o 
  -5   8  10      187.11      286.38     93.88 o 
  -4   8  10     3499.40     3334.82    167.17 o 
  -3   8  10     7615.34     7078.50    169.72 o 
  -2   8  10     2014.92     1874.25     97.91 o 
  -1   8  10      356.55      286.89     65.33 o 
   0   8  10     5451.38     5459.20    162.97 o 
   1   8  10     4905.67     4885.70    144.76 o 
   2   8  10       25.04       13.01     67.02 o 
   3   8  10     4455.80     4361.41    150.00 o 
   4   8  10     4967.76     4838.72    277.14 o 
   5   8  10     1590.09     1838.11    268.68 o 
   6   8  10      555.93      409.04    128.09 o 
   7   8  10      146.84       39.24    163.19 o 
   8   8  10      155.17      -26.70    173.09 o 
   9   8  10      288.16       -2.40    188.73 o 
  -9   9  10     2845.62     3127.91    201.89 o 
  -8   9  10     2262.31     2339.27    158.77 o 
  -7   9  10     1159.85     1135.35    126.18 o 
  -6   9  10      280.69      221.70    105.99 o 
  -5   9  10     6527.88     6898.46    260.55 o 
  -4   9  10     8217.56     8390.86    241.76 o 
  -3   9  10     4248.22     4180.89    235.65 o 
  -2   9  10       45.06      -20.86     64.84 o 
  -1   9  10       72.54      -32.28     63.31 o 
   0   9  10     7143.54     6845.78    190.04 o 
   1   9  10    10168.98    10339.53    219.04 o 
   2   9  10     5519.24     5630.84    174.99 o 
   3   9  10      250.71      330.00     90.64 o 
   4   9  10      303.90      279.35    149.82 o 
   5   9  10      970.71     1072.80    182.96 o 
   6   9  10     1040.39      959.91    187.62 o 
   7   9  10      262.66      377.28    173.86 o 
   8   9  10       94.11       56.21    187.21 o 
   9   9  10      119.52      129.01    198.47 o 
  -9  10  10      126.69       14.78    139.14 o 
  -8  10  10      618.73      646.02    170.48 o 
  -7  10  10      739.21      656.75    160.62 o 
  -6  10  10      205.33       25.33    107.01 o 
  -5  10  10       11.80      -54.95     98.80 o 
  -4  10  10      808.20      708.23    113.25 o 
  -3  10  10      699.38      641.86     85.27 o 
  -2  10  10     1039.79      763.15     86.15 o 
  -1  10  10     1507.19     1616.69    103.26 o 
   0  10  10     3511.93     3314.19    163.07 o 
   1  10  10     1085.73      920.04    114.87 o 
   2  10  10      644.95      724.73    108.48 o 
   3  10  10      788.72      622.09    129.45 o 
   4  10  10       12.67       55.43    150.73 o 
   5  10  10      228.20      200.46    163.98 o 
   6  10  10       36.64      125.10    172.29 o 
   7  10  10       48.51      215.54    191.77 o 
   8  10  10      120.58     -137.09    196.72 o 
  -9  11  10       39.90     -146.98    146.98 o 
  -8  11  10     1182.51     1108.78    170.69 o 
  -7  11  10     1377.16     1508.63    155.17 o 
  -6  11  10      195.55      432.87    134.20 o 
  -5  11  10      893.94      741.79    125.88 o 
  -4  11  10     4526.04     4271.80    195.13 o 
  -3  11  10     3189.12     3146.05    183.19 o 
  -2  11  10     3538.57     3466.22    142.35 o 
  -1  11  10      126.72      -65.86     99.35 o 
   0  11  10      632.57      593.54    110.24 o 
   1  11  10     5559.27     5714.10    343.48 o 
   2  11  10     8177.16     8249.08    309.06 o 
   3  11  10     3846.15     3613.93    363.65 o 
   4  11  10      473.02      263.72    170.41 o 
   5  11  10      879.04      831.55    193.84 o 
   6  11  10      846.13      793.81    212.49 o 
   7  11  10      686.72      498.42    301.10 o 
   8  11  10      337.45      171.96    487.29 o 
  -8  12  10        2.16      -18.81    158.09 o 
  -7  12  10      612.42      530.98    142.18 o 
  -6  12  10     1490.20     1555.82    158.34 o 
  -5  12  10     1602.90     1692.15    257.11 o 
  -4  12  10      484.91      408.59    226.66 o 
  -3  12  10       27.34        0.87    150.94 o 
  -2  12  10     2543.99     2805.00    209.95 o 
  -1  12  10     4182.24     4399.74    238.93 o 
   0  12  10     6788.76     6446.91    257.40 o 
   1  12  10      841.93      670.66    150.30 o 
   2  12  10      138.71       80.34    114.27 o 
   3  12  10     1822.53     1771.12    296.74 o 
   4  12  10     1057.32      753.33    190.28 o 
   5  12  10      492.41      715.58    204.06 o 
   6  12  10      255.75      415.99    207.90 o 
   7  12  10        1.29      -47.40    208.74 o 
  -7  13  10       45.10      115.56    192.19 o 
  -6  13  10        2.60      -34.81    178.93 o 
  -5  13  10      284.09      158.52    186.66 o 
  -4  13  10      905.36      600.70    189.61 o 
  -3  13  10     1135.98      935.59    196.45 o 
  -2  13  10     1278.68     1399.40    146.23 o 
  -1  13  10       68.87      188.56    118.73 o 
   0  13  10      147.21      172.51    117.44 o 
   1  13  10      172.28      136.10    120.77 o 
   2  13  10     2078.04     1853.76    228.31 o 
   3  13  10     1700.35     1742.21    299.65 o 
   4  13  10       24.10     -143.11    180.15 o 
   5  13  10      418.47      469.25    209.59 o 
   6  13  10      529.91      332.74    216.67 o 
  -7  14  10       47.52      -70.68    257.47 o 
  -6  14  10      693.42      967.08    222.17 o 
  -5  14  10     1073.22     1084.62    333.10 o 
  -4  14  10     1361.11     1637.75    239.65 o 
  -3  14  10       17.28      238.62    177.93 o 
  -2  14  10     2510.89     2375.23    243.71 o 
  -1  14  10     4620.10     4535.25    315.35 o 
   0  14  10     2130.09     2162.26    175.12 o 
   1  14  10     1057.38     1121.96    154.45 o 
   2  14  10      197.28      267.98    194.91 o 
   3  14  10     1864.89     1733.74    325.83 o 
   4  14  10     4240.93     3997.24    320.83 o 
   5  14  10     2302.30     2302.01    280.72 o 
   6  14  10      219.55      109.28    217.86 o 
  -6  15  10       29.13     -204.06    204.06 o 
  -5  15  10      366.47      542.71    375.29 o 
  -4  15  10      233.62      249.79    208.43 o 
  -3  15  10        1.96       63.20    194.39 o 
  -2  15  10      677.28      709.43    222.34 o 
  -1  15  10      302.21      231.22    141.09 o 
   0  15  10      154.88       28.85    131.99 o 
   1  15  10       51.27      -36.63    153.22 o 
   2  15  10       23.08      -95.40    231.28 o 
   3  15  10       29.31     -197.55    197.55 o 
   4  15  10      176.66     -150.88    208.43 o 
   5  15  10       81.97     -337.16    362.20 o 
  -4  16  10        0.81     -206.67    206.67 o 
  -3  16  10     1033.59     1052.63    249.88 o 
  -2  16  10     3407.59     3820.26    340.38 o 
  -1  16  10     2453.54     2651.32    297.12 o 
   0  16  10      611.69      675.35    162.09 o 
   1  16  10       11.03      -96.41    208.43 o 
   2  16  10       85.88      200.85    226.97 o 
   3  16  10      127.27     -222.14    222.14 o 
   4  16  10      317.24      321.58    248.27 o 
  -2  17  10       81.57      230.02    238.60 o 
  -1  17  10     1537.19     1911.49    321.47 o 
   0  17  10      859.40      706.94    357.83 o 
   1  17  10      120.19       43.43    234.08 o 
   2  17  10      183.37      -74.76    242.92 o 
 -11   1  11      203.28      384.13    208.01 o 
 -10   1  11      216.43      124.55    105.19 o 
  -9   1  11      646.39      689.70    110.02 o 
  -8   1  11     4709.43     4894.11    183.58 o 
  -7   1  11     9954.51     9818.18    246.30 o 
  -6   1  11     2020.06     2002.28     89.07 o 
  -5   1  11     2805.96     2787.72     98.15 o 
  -4   1  11    15680.68    15664.25    207.00 o 
  -3   1  11    39021.24    38883.08    487.38 o 
  -2   1  11    37417.48    37131.58    467.68 o 
  -1   1  11    19802.07    19579.54    254.00 o 
   0   1  11       75.46      107.12     34.14 o 
   1   1  11    29150.86    28872.67    346.58 o 
   2   1  11    67075.13    67346.78    742.96 o 
   3   1  11    36783.55    36773.90    399.73 o 
   4   1  11     1793.04     1802.58     75.23 o 
   5   1  11     4602.48     4698.25    150.70 o 
   6   1  11     6320.28     6293.22    222.61 o 
   7   1  11     2351.47     2211.72    193.24 o 
   8   1  11      947.65      922.93    159.94 o 
   9   1  11      101.65      160.04    129.34 o 
  10   1  11       58.28      261.09    181.63 o 
 -11   2  11        1.22      150.47    145.02 o 
 -10   2  11      141.75      234.07    119.22 o 
  -9   2  11      513.32      602.72    133.11 o 
  -8   2  11     2152.02     2140.51    132.84 o 
  -7   2  11      916.61      889.59     98.56 o 
  -6   2  11     1720.00     1668.81     78.67 o 
  -5   2  11    10501.92    10774.32    183.55 o 
  -4   2  11    11627.15    11816.54    216.00 o 
  -3   2  11     1017.77      870.26     67.87 o 
  -2   2  11      253.63      167.50     44.96 o 
  -1   2  11     9529.89     9079.01    148.39 o 
   0   2  11    24478.73    25330.68    336.71 o 
   1   2  11     4637.68     4860.56    108.00 o 
   2   2  11        0.79       28.05     38.93 o 
   3   2  11     6484.51     6601.59    125.53 o 
   4   2  11    18345.32    17683.62    254.32 o 
   5   2  11    10915.58    11107.71    280.69 o 
   6   2  11      765.61      775.54    141.63 o 
   7   2  11       36.24       30.14    126.50 o 
   8   2  11      672.91      708.03    161.89 o 
   9   2  11      281.24      256.07    162.76 o 
  10   2  11        2.35       -9.81    328.74 o 
 -11   3  11       20.26      -49.50    143.95 o 
 -10   3  11      830.86      731.17    134.63 o 
  -9   3  11     3602.19     3747.64    172.47 o 
  -8   3  11     4924.49     4900.97    188.30 o 
  -7   3  11     1982.46     1945.84    138.69 o 
  -6   3  11      288.44      317.29     82.96 o 
  -5   3  11     6695.27     6843.28    157.71 o 
  -4   3  11    11476.31    11316.79    194.13 o 
  -3   3  11      213.82      149.84     48.66 o 
  -2   3  11       63.12       47.77     42.64 o 
  -1   3  11        7.57      -39.68     39.68 o 
   0   3  11     1044.87     1166.81     63.31 o 
   1   3  11     3381.82     3545.64     89.99 o 
   2   3  11    10300.41    10334.91    170.71 o 
   3   3  11     5519.64     5456.61    131.14 o 
   4   3  11     2291.43     2298.44    107.92 o 
   5   3  11      419.60      438.33     92.65 o 
   6   3  11      122.07       55.40    122.15 o 
   7   3  11     2067.98     2002.58    191.01 o 
   8   3  11     1272.51     1239.84    190.55 o 
   9   3  11      826.28      697.32    179.31 o 
  10   3  11      283.64      212.59    177.72 o 
 -11   4  11      937.83     1015.81    141.03 o 
 -10   4  11      539.34      641.75    138.46 o 
  -9   4  11        1.58      -71.27    101.44 o 
  -8   4  11     3116.26     3179.63    187.70 o 
  -7   4  11     6520.30     6634.01    229.69 o 
  -6   4  11     8377.52     8680.05    367.42 o 
  -5   4  11     2615.83     2625.45    113.27 o 
  -4   4  11      358.51      277.10     56.92 o 
  -3   4  11     6888.30     6536.05    157.52 o 
  -2   4  11    17801.67    18242.08    284.28 o 
  -1   4  11     1746.58     1451.44     70.18 o 
   0   4  11      729.24      574.86     47.60 o 
   1   4  11     6163.62     6377.19    123.03 o 
   2   4  11     9607.32     9544.74    165.40 o 
   3   4  11     1527.16     1500.56     66.42 o 
   4   4  11      368.10      420.72     65.41 o 
   5   4  11     1829.75     1822.35    188.16 o 
   6   4  11      827.67      843.20    149.93 o 
   7   4  11      118.06      -17.07    137.93 o 
   8   4  11       11.53      166.30    155.33 o 
   9   4  11        9.62      100.88    221.10 o 
  10   4  11      373.51      262.84    362.20 o 
 -10   5  11     1019.23      943.79    129.01 o 
  -9   5  11      978.86     1012.71    111.81 o 
  -8   5  11      842.87      763.53    115.84 o 
  -7   5  11     2065.36     1810.35    189.20 o 
  -6   5  11     5775.52     5717.35    235.15 o 
  -5   5  11     2134.29     1930.17    131.73 o 
  -4   5  11     2607.10     2307.92    137.00 o 
  -3   5  11    33125.42    32760.46    427.88 o 
  -2   5  11    35235.07    34968.26    491.05 o 
  -1   5  11    16828.72    17391.79    281.87 o 
   0   5  11     1113.57     1065.06     68.48 o 
   1   5  11    14282.43    14606.01    247.47 o 
   2   5  11    23880.71    23696.56    350.40 o 
   3   5  11    15195.50    15321.41    270.68 o 
   4   5  11      207.62      192.51     53.10 o 
   5   5  11     2839.51     2602.48    200.37 o 
   6   5  11     5258.77     5437.30    272.96 o 
   7   5  11     2463.90     2474.83    211.55 o 
   8   5  11      111.51      170.83    161.54 o 
   9   5  11      812.60      553.06    190.95 o 
  10   5  11      784.07      840.22    214.37 o 
 -10   6  11      372.10      430.56    125.86 o 
  -9   6  11     3289.07     3241.17    155.81 o 
  -8   6  11     2465.04     2430.58    140.65 o 
  -7   6  11       10.02       76.15     83.77 o 
  -6   6  11     3232.30     3103.26    145.84 o 
  -5   6  11    20589.29    20001.19    397.32 o 
  -4   6  11    31098.99    30112.76    477.30 o 
  -3   6  11     8388.12     8527.82    165.37 o 
  -2   6  11     4975.56     5043.16    137.91 o 
  -1   6  11    36320.01    36121.34    511.27 o 
   0   6  11    52443.41    51900.29    761.56 o 
   1   6  11    25750.42    25875.06    388.20 o 
   2   6  11      952.40      852.44     80.00 o 
   3   6  11    14599.34    13931.52    259.11 o 
   4   6  11    36139.03    34051.69   1091.43 o 
   5   6  11    21544.19    21911.04    505.75 o 
   6   6  11     2607.54     2728.92    174.74 o 
   7   6  11     1294.93     1210.55    202.19 o 
   8   6  11     4211.95     4257.82    730.21 o 
   9   6  11     1361.24     1686.37    458.20 o 
 -10   7  11     2147.47     2040.55    266.15 o 
  -9   7  11     1701.28     1625.73    146.43 o 
  -8   7  11       14.64        2.43     96.61 o 
  -7   7  11     1306.77     1058.65    118.98 o 
  -6   7  11     5392.18     5152.42    208.69 o 
  -5   7  11     3584.50     3387.97    154.93 o 
  -4   7  11      193.92      118.33     60.58 o 
  -3   7  11     4236.12     4095.52    189.30 o 
  -2   7  11     8685.79     8782.99    191.23 o 
  -1   7  11     8666.60     8818.15    191.29 o 
   0   7  11     2750.65     2574.45    117.16 o 
   1   7  11     7984.26     7780.88    176.44 o 
   2   7  11    19823.40    19460.42    346.63 o 
   3   7  11     7637.01     7411.38    224.17 o 
   4   7  11      738.01      751.34    116.73 o 
   5   7  11     7640.43     7127.97    344.32 o 
   6   7  11     2100.39     2075.52    170.28 o 
   7   7  11      739.90      793.39    143.91 o 
   8   7  11       80.15      -77.20    173.29 o 
   9   7  11     1309.58     1004.90    218.70 o 
 -10   8  11     1497.96     1373.82    155.57 o 
  -9   8  11      227.24      259.48    121.91 o 
  -8   8  11     2640.34     2856.68    204.92 o 
  -7   8  11     7258.78     7414.52    234.97 o 
  -6   8  11     5731.34     6053.09    215.12 o 
  -5   8  11       86.63       23.37     89.09 o 
  -4   8  11     3814.99     3692.67    197.04 o 
  -3   8  11     6166.25     6148.30    162.79 o 
  -2   8  11     2559.75     2460.35    109.43 o 
  -1   8  11     3254.83     2965.18    116.40 o 
   0   8  11      243.38       74.03     62.47 o 
   1   8  11      216.76      246.24     67.19 o 
   2   8  11       16.59      -44.07     89.94 o 
   3   8  11     1086.76     1131.48    104.42 o 
   4   8  11      277.62      132.45    184.78 o 
   5   8  11     1263.36     1336.68    212.25 o 
   6   8  11     3647.91     3398.28    250.58 o 
   7   8  11     1519.40     1754.46    340.38 o 
   8   8  11     1171.20     1155.40    215.79 o 
   9   8  11        0.85     -145.92    196.33 o 
  -9   9  11     1682.20     1625.63    177.00 o 
  -8   9  11      966.06     1175.49    234.78 o 
  -7   9  11      982.74      983.54    129.35 o 
  -6   9  11     9869.02    10171.39    320.39 o 
  -5   9  11    12725.41    12635.73    314.60 o 
  -4   9  11      716.81      685.47    110.08 o 
  -3   9  11     3177.45     3093.48    124.75 o 
  -2   9  11    10300.39    10614.71    224.69 o 
  -1   9  11     5290.54     5166.02    155.21 o 
   0   9  11        7.95        6.18     54.91 o 
   1   9  11     5351.97     4877.47    188.70 o 
   2   9  11     4552.44     4455.09    180.09 o 
   3   9  11     2370.80     2359.12    302.68 o 
   4   9  11       67.74       44.09    145.78 o 
   5   9  11     2839.31     2909.21    237.67 o 
   6   9  11     2630.46     2643.81    242.70 o 
   7   9  11     1180.46      775.86    199.81 o 
   8   9  11       14.44       75.90    189.97 o 
  -9  10  11     1691.27     1164.66    175.20 o 
  -8  10  11     2477.25     2545.65    175.65 o 
  -7  10  11      584.14      533.77    127.73 o 
  -6  10  11     2054.19     1774.31    149.95 o 
  -5  10  11    14353.25    14373.63    379.18 o 
  -4  10  11    20521.54    21268.53    482.47 o 
  -3  10  11     7418.63     7572.59    195.56 o 
  -2  10  11     1643.85     1630.25    106.61 o 
  -1  10  11    30972.18    30908.21    603.03 o 
   0  10  11    58763.88    61010.70   1013.47 o 
   1  10  11    19639.43    19413.20    406.49 o 
   2  10  11      181.00      268.42    100.50 o 
   3  10  11     8140.96     8321.31    363.04 o 
   4  10  11    17626.87    18101.63    574.50 o 
   5  10  11     8080.65     8451.69    522.20 o 
   6  10  11      130.49      324.70    181.84 o 
   7  10  11     1275.24      869.60    214.94 o 
   8  10  11     3251.98     2992.67    712.76 o 
  -8  11  11      494.58      354.59    158.89 o 
  -7  11  11     4260.21     4629.47    223.39 o 
  -6  11  11     5185.70     5190.36    224.00 o 
  -5  11  11     1505.24     1384.77    147.94 o 
  -4  11  11      693.72      723.48    125.33 o 
  -3  11  11     5063.09     5042.29    186.65 o 
  -2  11  11    12231.71    12746.40    341.08 o 
  -1  11  11    12338.21    12097.59    313.93 o 
   0  11  11     1543.22     1775.48    204.92 o 
   1  11  11    14560.96    14961.19    457.28 o 
   2  11  11    16792.20    17901.94    398.20 o 
   3  11  11     8251.53     8012.91    381.81 o 
   4  11  11      383.38      291.86    174.36 o 
   5  11  11     2126.12     2172.34    241.80 o 
   6  11  11     7335.20     7645.42    539.66 o 
   7  11  11     2717.53     2651.42    292.38 o 
  -8  12  11     1640.86     1877.62    203.56 o 
  -7  12  11     2111.71     1893.53    174.10 o 
  -6  12  11      710.08      693.48    142.45 o 
  -5  12  11      107.67       45.50    137.30 o 
  -4  12  11     1223.82     1372.50    220.64 o 
  -3  12  11     1626.10     1661.17    177.16 o 
  -2  12  11      897.97      995.10    130.36 o 
  -1  12  11      684.30      873.60    127.86 o 
   0  12  11     1571.09     1609.72    143.72 o 
   1  12  11      230.19       54.28    113.68 o 
   2  12  11      122.55       92.42    111.29 o 
   3  12  11       43.75      -57.57    293.83 o 
   4  12  11      927.98      680.46    199.25 o 
   5  12  11      587.47      627.73    204.30 o 
   6  12  11      355.04       41.86    201.47 o 
   7  12  11     2248.00     2046.70    590.57 o 
  -7  13  11      132.00      241.46    205.59 o 
  -6  13  11     2529.42     2439.40    680.75 o 
  -5  13  11     4410.14     4409.13    310.30 o 
  -4  13  11     2587.98     2576.79    375.29 o 
  -3  13  11      647.38      560.23    185.98 o 
  -2  13  11       73.49       86.33    130.59 o 
  -1  13  11     1914.40     2001.20    164.87 o 
   0  13  11      230.70      250.47    119.10 o 
   1  13  11       11.31       -8.37    118.41 o 
   2  13  11       81.91       62.91    167.57 o 
   3  13  11       27.18      113.46    176.91 o 
   4  13  11      325.01      168.46    199.41 o 
   5  13  11      697.96      959.68    237.27 o 
   6  13  11      664.26      737.68    293.83 o 
  -6  14  11       12.07       49.97    199.51 o 
  -5  14  11     3303.35     3660.29    308.05 o 
  -4  14  11     6633.20     6646.25    376.45 o 
  -3  14  11     2370.44     2478.72    257.12 o 
  -2  14  11       61.64      108.57    179.57 o 
  -1  14  11     6769.62     7043.75    270.07 o 
   0  14  11    11682.41    12395.02    352.26 o 
   1  14  11     3941.75     4424.61    290.58 o 
   2  14  11       24.34       16.69    196.06 o 
   3  14  11     3240.49     3277.11    303.93 o 
   4  14  11     4185.75     3552.58    317.88 o 
   5  14  11     1023.78     1036.79    248.68 o 
  -5  15  11      847.45     1028.15    246.44 o 
  -4  15  11     1232.85     1529.15    252.40 o 
  -3  15  11    10754.55    11326.75    497.82 o 
  -2  15  11    11533.12    11483.13    881.49 o 
  -1  15  11     2181.59     1807.45    206.00 o 
   0  15  11      144.43      195.26    138.66 o 
   1  15  11     6652.75     6515.61    385.21 o 
   2  15  11     9200.23     9838.61    482.36 o 
   3  15  11     4891.58     4458.78    347.64 o 
   4  15  11       75.32      114.46    266.19 o 
  -4  16  11     1147.76      925.36    256.01 o 
  -3  16  11      289.82      229.41    223.02 o 
  -2  16  11       21.15     -182.28    208.61 o 
  -1  16  11      890.19      845.54    243.76 o 
   0  16  11     1855.97     1727.60    216.58 o 
   1  16  11     1200.63      954.71    257.43 o 
   2  16  11        4.96       51.85    225.25 o 
   3  16  11     1192.60      922.32    433.47 o 
  -2  17  11       43.45      123.62    233.48 o 
  -1  17  11      116.32      168.00    235.60 o 
   1  17  11       73.07     -221.08    221.08 o 
 -11   0  12      925.81      939.67    247.28 o 
 -10   0  12       81.15      -46.33    159.84 o 
  -9   0  12      677.24      703.06    167.28 o 
  -8   0  12     1794.68     1846.64    188.22 o 
  -7   0  12     2810.76     2999.31    218.19 o 
  -6   0  12      256.55      294.47    161.46 o 
  -5   0  12      345.67      422.43     87.79 o 
  -4   0  12     1844.30     1804.81    136.20 o 
  -3   0  12    12461.75    12356.23    300.56 o 
  -2   0  12     4669.08     4658.60    151.25 o 
  -1   0  12      145.26      170.25     59.20 o 
   0   0  12    12033.81    12232.82    256.27 o 
   1   0  12     5133.69     4922.44    147.67 o 
   2   0  12    28574.39    29722.40    463.34 o 
   3   0  12     3337.41     3406.36    234.45 o 
   4   0  12      415.06      401.77     67.10 o 
   5   0  12     7980.09     7680.44    525.11 o 
   6   0  12    19965.99    19631.35    773.85 o 
   7   0  12    16503.76    16439.94    692.39 o 
   8   0  12     2373.32     2257.55    290.92 o 
   9   0  12      692.20      555.84    184.10 o 
  10   0  12     2680.59     2662.88    254.98 o 
 -11   1  12     1736.74     1740.27    264.74 o 
 -10   1  12     2639.06     2744.39    166.66 o 
  -9   1  12      156.80      148.73    131.01 o 
  -8   1  12     3526.08     3274.98    162.28 o 
  -7   1  12     8451.58     8639.92    236.45 o 
  -6   1  12     9949.72    10424.78    253.34 o 
  -5   1  12     2600.96     2770.37    102.10 o 
  -4   1  12     1823.77     1804.98     73.75 o 
  -3   1  12    16385.60    16203.50    257.69 o 
  -2   1  12    10893.32    10984.13    182.95 o 
  -1   1  12     1955.05     1981.55     71.80 o 
   0   1  12    12768.04    12670.32    187.25 o 
   1   1  12    40993.13    41804.21    458.54 o 
   2   1  12    12953.84    13244.84    208.51 o 
   3   1  12      107.72      109.85     38.48 o 
   4   1  12    15904.00    15561.93    220.28 o 
   5   1  12    16031.52    16025.72    342.23 o 
   6   1  12     4805.40     4437.79    198.18 o 
   7   1  12      295.64       89.64    114.19 o 
   8   1  12     3020.16     2672.67    184.56 o 
   9   1  12     2213.53     2358.56    370.92 o 
  10   1  12      574.91      535.91    203.62 o 
 -11   2  12       17.37       10.18    152.23 o 
 -10   2  12     2267.80     2158.92    179.64 o 
  -9   2  12     9308.93    10066.96    340.13 o 
  -8   2  12     7698.13     7910.10    236.24 o 
  -7   2  12      131.05      100.52     89.09 o 
  -6   2  12    23459.05    23581.48    446.17 o 
  -5   2  12    64153.87    65733.82   1288.31 o 
  -4   2  12    78008.13    77047.17    983.23 o 
  -3   2  12     4901.58     4531.25    123.49 o 
  -2   2  12    18650.96    18303.26    265.96 o 
  -1   2  12   120670.32   118068.09   1370.82 o 
   0   2  12   160623.89   159751.75   1712.66 o 
   1   2  12    55500.58    55442.88    673.07 o 
   2   2  12     8697.28     9044.25    175.07 o 
   3   2  12    38160.31    37948.73    473.71 o 
   4   2  12    27870.06    26966.51    531.60 o 
   5   2  12     5013.80     5002.21    224.61 o 
   6   2  12        0.16      137.27    127.97 o 
   7   2  12     2027.37     2079.23    205.10 o 
   8   2  12     3290.87     3594.90    386.92 o 
   9   2  12     1326.17     1788.26    292.38 o 
  10   2  12        3.62      125.29    186.89 o 
 -11   3  12     1963.77     2281.80    212.85 o 
 -10   3  12     2028.00     2173.91    174.41 o 
  -9   3  12       51.04       17.86    105.93 o 
  -8   3  12     2857.38     2679.95    222.55 o 
  -7   3  12    26046.97    26479.13    502.99 o 
  -6   3  12    24800.77    24449.98    463.37 o 
  -5   3  12     8548.44     8633.34    227.29 o 
  -4   3  12    16919.53    16636.42    323.97 o 
  -3   3  12   107550.88   105068.11   1324.43 o 
  -2   3  12    83146.76    82171.30   1050.82 o 
  -1   3  12    10712.14    11443.22    178.91 o 
   0   3  12    16857.11    17048.42    251.83 o 
   1   3  12    68593.85    69971.74    787.68 o 
   2   3  12    45835.43    47396.17    584.55 o 
   3   3  12    11716.04    11687.03    187.45 o 
   4   3  12       43.51      105.17     43.61 o 
   5   3  12    12090.51    12125.54    531.43 o 
   6   3  12     9021.54     9049.14    348.31 o 
   7   3  12     3570.46     3417.26    586.21 o 
   8   3  12       21.52      -79.88    146.58 o 
   9   3  12     1283.40     1128.90    298.19 o 
  10   3  12     1035.20     1401.85    482.93 o 
 -11   4  12      566.41      887.67    143.24 o 
 -10   4  12        0.74      -56.69    131.97 o 
  -9   4  12     1888.33     2150.83    152.12 o 
  -8   4  12     4612.37     4586.43    189.80 o 
  -7   4  12     2024.74     2066.74    134.82 o 
  -6   4  12      354.59      302.44     87.37 o 
  -5   4  12      695.09      528.01     88.00 o 
  -4   4  12     1699.20     1586.88    107.08 o 
  -3   4  12       38.20        4.55     50.11 o 
  -2   4  12     1946.36     1993.47     95.32 o 
  -1   4  12     5929.08     5748.79    129.91 o 
   0   4  12      528.03      483.52     52.11 o 
   1   4  12     3516.69     3685.29    132.22 o 
   2   4  12    11651.57    11483.96    190.95 o 
   3   4  12     9808.32     9769.82    225.61 o 
   4   4  12     4196.15     4312.23    141.60 o 
   5   4  12     2997.27     3108.21    257.55 o 
   6   4  12     8048.86     7995.87    335.28 o 
   7   4  12     6335.74     6169.80    308.98 o 
   8   4  12     1112.96      946.43    183.91 o 
   9   4  12       23.89      191.04    183.91 o 
  10   4  12     1287.21     1543.60    320.01 o 
 -10   5  12     2095.81     2215.20    157.92 o 
  -9   5  12     1120.94     1050.36    115.64 o 
  -8   5  12       57.33      118.03    104.84 o 
  -7   5  12      914.77      870.61    112.44 o 
  -6   5  12      136.68      293.19     91.96 o 
  -5   5  12       40.14       38.13     83.56 o 
  -4   5  12       83.71      167.80     66.78 o 
  -3   5  12      529.64      452.49     63.23 o 
  -2   5  12     1199.20     1261.11     82.83 o 
  -1   5  12      121.25       67.50     55.25 o 
   0   5  12     3182.50     3187.56    122.25 o 
   1   5  12     1171.78     1008.34     66.75 o 
   2   5  12       15.10        7.49     51.83 o 
   3   5  12     6587.21     6572.80    166.28 o 
   4   5  12     8359.66     8066.76    230.25 o 
   5   5  12    12825.04    13001.47    510.57 o 
   6   5  12      968.57     1100.89    173.08 o 
   7   5  12     2861.49     2592.94    312.74 o 
   8   5  12     3595.75     3879.52    336.01 o 
   9   5  12     2878.74     3417.52    452.38 o 
 -10   6  12     1009.98     1211.58    143.66 o 
  -9   6  12     3316.84     3332.54    161.59 o 
  -8   6  12     3269.05     3219.71    155.15 o 
  -7   6  12        3.40       28.02     88.73 o 
  -6   6  12     4223.65     3851.45    165.22 o 
  -5   6  12    10330.53    10224.34    262.96 o 
  -4   6  12    12182.38    11661.38    219.69 o 
  -3   6  12      508.25      505.74     65.92 o 
  -2   6  12     8435.26     8208.65    180.54 o 
  -1   6  12    29175.94    29861.29    440.69 o 
   0   6  12     9640.35     9431.85    214.04 o 
   1   6  12      814.23      709.91     74.24 o 
   2   6  12     1192.28     1193.99     92.48 o 
   3   6  12     7750.03     7825.72    226.33 o 
   4   6  12    23696.46    22931.61    489.03 o 
   5   6  12     2649.98     2067.83    241.46 o 
   6   6  12      279.35      516.32    160.07 o 
   7   6  12     2649.35     2639.75    237.27 o 
   8   6  12      640.24      563.88    245.83 o 
   9   6  12      101.81     -171.72    184.29 o 
 -10   7  12      375.94      384.42    132.00 o 
  -9   7  12       49.72      -48.39    111.03 o 
  -8   7  12     3305.99     3135.65    156.71 o 
  -7   7  12     7924.68     8787.27    257.63 o 
  -6   7  12     6610.60     6570.36    218.77 o 
  -5   7  12       33.11       63.68     90.96 o 
  -4   7  12    18531.87    17903.01    299.11 o 
  -3   7  12    51607.23    51216.40    701.81 o 
  -2   7  12    44727.86    45032.00    628.86 o 
  -1   7  12    10669.79    10934.14    221.73 o 
   0   7  12     6884.37     7253.02    189.10 o 
   1   7  12    18662.86    18467.29    309.34 o 
   2   7  12    20897.74    20739.48    368.50 o 
   3   7  12     7792.56     7556.25    220.69 o 
   4   7  12     2842.81     2729.00    179.62 o 
   5   7  12     1627.66     1525.01    311.29 o 
   6   7  12     5752.39     5771.60    555.66 o 
   7   7  12     1433.27     1260.49    204.30 o 
   8   7  12       60.96       75.58    183.72 o 
   9   7  12      238.22      228.26    202.00 o 
 -10   8  12      125.87      254.14    144.56 o 
  -9   8  12      767.22      765.24    138.05 o 
  -8   8  12      799.12      849.94    128.97 o 
  -7   8  12      157.37       51.03    106.33 o 
  -6   8  12      723.39      678.95    112.50 o 
  -5   8  12     2810.34     2787.61    153.32 o 
  -4   8  12     3703.08     3682.49    319.81 o 
  -3   8  12      125.71      158.32     71.28 o 
  -2   8  12      979.49      945.30    108.01 o 
  -1   8  12     3417.26     3256.21    124.26 o 
   0   8  12     3664.55     3553.06    144.53 o 
   1   8  12       35.70      -71.34     71.34 o 
   2   8  12     4339.60     4433.86    177.13 o 
   3   8  12     4042.89     4337.78    222.54 o 
   4   8  12     4063.10     3687.14    196.39 o 
   5   8  12       64.00       69.30    155.98 o 
   6   8  12       60.54      114.36    161.91 o 
   7   8  12      121.57      -70.24    171.02 o 
   8   8  12      112.16      165.73    199.28 o 
   9   8  12      127.84       38.29    200.37 o 
  -9   9  12      401.82      547.08    137.73 o 
  -8   9  12      672.42      686.81    133.05 o 
  -7   9  12      948.92      915.25    128.33 o 
  -6   9  12      330.78      251.68    112.36 o 
  -5   9  12        9.13      -96.17     96.17 o 
  -4   9  12      449.31      501.46    108.25 o 
  -3   9  12     2609.59     2542.38    130.97 o 
  -2   9  12     3783.50     3813.25    140.32 o 
  -1   9  12      818.39      806.48     88.70 o 
   0   9  12       61.65       33.38     58.76 o 
   1   9  12       17.03       -2.14     92.09 o 
   2   9  12     4288.50     3988.71    322.07 o 
   3   9  12     7121.69     6775.91    413.57 o 
   4   9  12     3859.35     3875.39    331.65 o 
   5   9  12      834.54      525.37    181.00 o 
   6   9  12      370.49      215.13    175.66 o 
   7   9  12      369.30      715.58    208.43 o 
   8   9  12     1720.94     1602.61    249.35 o 
  -9  10  12      237.42      285.77    156.01 o 
  -8  10  12       44.60      110.17    129.22 o 
  -7  10  12      252.01       85.15    119.10 o 
  -6  10  12       20.66      -49.92    110.60 o 
  -5  10  12        1.74        5.29    107.04 o 
  -4  10  12      297.65      395.59    110.92 o 
  -3  10  12       61.65      -10.35     77.32 o 
  -2  10  12      723.71      773.99     91.42 o 
  -1  10  12     1100.63     1051.70    110.18 o 
   0  10  12       88.23      146.63    120.85 o 
   1  10  12       55.27      -92.90     92.90 o 
   2  10  12     1517.92     1307.09    181.40 o 
   3  10  12      763.57      681.22    173.95 o 
   4  10  12      424.59      381.81    177.22 o 
   5  10  12       19.19     -141.96    165.26 o 
   6  10  12      679.47      382.13    195.72 o 
   7  10  12      439.18      573.69    228.37 o 
   8  10  12      216.26       96.60    209.95 o 
  -8  11  12     1554.57     1532.10    254.15 o 
  -7  11  12     1727.86     2026.09    172.11 o 
  -6  11  12      463.60      339.87    129.41 o 
  -5  11  12       41.06       58.70    114.89 o 
  -4  11  12     1754.85     1701.33    152.53 o 
  -3  11  12     4941.19     4992.91    210.63 o 
  -2  11  12     4472.75     4546.98    182.13 o 
  -1  11  12     3160.32     2890.76    154.11 o 
   0  11  12       46.78       93.34    107.14 o 
   1  11  12     5740.32     5725.84    225.45 o 
   2  11  12     6275.49     6614.69    244.78 o 
   3  11  12     4865.46     4630.37    532.39 o 
   4  11  12      146.31       78.90    205.10 o 
   5  11  12      677.29      496.89    199.93 o 
   6  11  12      185.79      -26.64    283.65 o 
   7  11  12      714.21      851.54    228.64 o 
  -8  12  12        8.42     -136.88    157.01 o 
  -7  12  12      442.71      605.47    147.25 o 
  -6  12  12     1560.78     1442.64    185.74 o 
  -5  12  12     2332.76     2297.91    198.15 o 
  -4  12  12     2096.85     2222.03    243.97 o 
  -3  12  12       62.56       94.11    141.14 o 
  -2  12  12      505.01      559.37    124.24 o 
  -1  12  12     2988.98     3171.95    183.50 o 
   0  12  12     2891.36     2905.18    173.80 o 
   1  12  12     1104.91     1176.34    140.86 o 
   2  12  12       28.79     -129.16    129.16 o 
   3  12  12       17.24      282.53    185.75 o 
   4  12  12      499.02      325.16    205.43 o 
   5  12  12     1087.52     1243.32    240.45 o 
   6  12  12      261.34      299.15    213.47 o 
   7  12  12       85.27      186.72    274.92 o 
  -7  13  12      576.33      198.05    173.54 o 
  -6  13  12      246.96      196.53    166.60 o 
  -5  13  12       36.40      -71.22    177.27 o 
  -4  13  12      291.29      379.06    197.16 o 
  -3  13  12      327.84       12.28    181.35 o 
  -2  13  12     2235.91     1795.62    191.35 o 
  -1  13  12     3851.31     3652.87    199.61 o 
   0  13  12     1415.48     1401.49    155.15 o 
   1  13  12     1106.33     1178.28    152.46 o 
   2  13  12     3468.38     3153.54    275.99 o 
   3  13  12      744.55      734.90    218.73 o 
   4  13  12        5.87      -87.40    198.40 o 
   5  13  12       17.33      -29.85    212.31 o 
   6  13  12      102.06     -186.74    212.55 o 
  -6  14  12      728.81      825.29    235.60 o 
  -5  14  12     2760.50     2672.85    434.93 o 
  -4  14  12     2791.67     3223.06    295.19 o 
  -3  14  12     1756.21     1442.74    263.28 o 
  -2  14  12      639.90     1011.21    221.13 o 
  -1  14  12     3191.29     3188.74    210.79 o 
   0  14  12     5689.94     5820.08    255.81 o 
   1  14  12     2703.17     2434.43    377.69 o 
   2  14  12       46.84       78.07    324.38 o 
   3  14  12     1316.69     1294.32    248.81 o 
   4  14  12     2584.87     2265.81    288.98 o 
   5  14  12     1938.85     2377.58    303.70 o 
  -5  15  12       12.24      118.08    218.90 o 
  -4  15  12      154.05      173.78    215.88 o 
  -3  15  12      671.59      382.55    346.20 o 
  -2  15  12      763.74      884.97    239.60 o 
  -1  15  12       11.66      -72.30    162.20 o 
   0  15  12      192.99       50.03    142.33 o 
   1  15  12      350.48      291.72    217.59 o 
   2  15  12       24.08      -21.75    215.26 o 
   3  15  12       43.64       70.15    400.02 o 
   4  15  12      302.52      207.68    235.48 o 
  -4  16  12       12.96       70.43    216.14 o 
  -3  16  12      130.93       46.60    237.10 o 
  -2  16  12       61.88     -179.50    205.59 o 
  -1  16  12       41.94      364.94    391.29 o 
   0  16  12      781.55      968.84    203.06 o 
   1  16  12     1272.37     1117.05    255.96 o 
   2  16  12     1160.12     1654.94    388.38 o 
   3  16  12      357.19      330.50    266.19 o 
  -1  17  12        5.71       44.20    235.48 o 
 -11   1  13      582.53      882.03    208.01 o 
 -10   1  13      200.61      244.39    119.08 o 
  -9   1  13      628.62      621.23    122.21 o 
  -8   1  13     3294.33     3329.09    168.56 o 
  -7   1  13     7224.66     7451.52    225.79 o 
  -6   1  13     1743.00     1649.26    122.19 o 
  -5   1  13      809.00      712.17     90.56 o 
  -4   1  13     2689.46     2464.49    136.61 o 
  -3   1  13    13526.65    13755.86    235.36 o 
  -2   1  13    36743.58    36960.85    513.98 o 
  -1   1  13    64686.51    66692.73    752.75 o 
   0   1  13     5023.78     4964.54    143.91 o 
   1   1  13     5673.42     5897.71    112.20 o 
   2   1  13    28842.69    29160.04    357.29 o 
   3   1  13    17600.71    17313.59    232.25 o 
   4   1  13     3568.15     3426.54     98.09 o 
   5   1  13      219.30      130.39     74.47 o 
   6   1  13      171.29      -21.96    110.83 o 
   7   1  13     1425.42     1351.91    152.85 o 
   8   1  13      864.94     1358.42    193.74 o 
   9   1  13      235.89      199.69    212.37 o 
  10   1  13        9.81      -50.21    157.66 o 
 -11   2  13      313.39      284.26    169.25 o 
 -10   2  13      976.19      928.31    161.74 o 
  -9   2  13      804.96      789.85    143.61 o 
  -8   2  13      449.26      391.39    128.07 o 
  -7   2  13      215.43      143.02     94.47 o 
  -6   2  13     1282.75     1165.25    120.09 o 
  -5   2  13     4195.29     4334.49    286.38 o 
  -4   2  13     2674.40     2433.94    179.53 o 
  -3   2  13     3534.16     3032.68    105.52 o 
  -2   2  13     1292.15     1291.37     77.88 o 
  -1   2  13     1323.70     1215.58     75.71 o 
   0   2  13     3895.58     3681.58    140.06 o 
   1   2  13     1111.66     1041.21     69.06 o 
   2   2  13      386.19      384.86     53.12 o 
   3   2  13      612.19      611.12     60.94 o 
   4   2  13     2275.62     2329.32     94.47 o 
   5   2  13     2179.09     2201.11    147.15 o 
   6   2  13       92.69       36.25    133.52 o 
   7   2  13       21.55      302.80    208.01 o 
   8   2  13        6.42      -36.71    161.89 o 
   9   2  13       55.48       59.24    187.64 o 
  10   2  13       97.08       44.58    197.83 o 
 -11   3  13       48.73      184.20    163.53 o 
 -10   3  13      131.80      270.11    125.04 o 
  -9   3  13       31.47       63.93    119.67 o 
  -8   3  13      417.31      269.46    106.91 o 
  -7   3  13      512.19      523.85    104.69 o 
  -6   3  13     3078.31     3232.87    163.13 o 
  -5   3  13     1141.73     1071.98    102.24 o 
  -4   3  13     3786.17     3872.14    306.53 o 
  -3   3  13       51.72      118.45     55.73 o 
  -2   3  13    11551.44    11164.60    226.55 o 
  -1   3  13     6591.10     6321.94    141.33 o 
   0   3  13     9844.54     9654.14    188.93 o 
   1   3  13      470.11      391.32     51.23 o 
   2   3  13     8249.71     8420.02    159.34 o 
   3   3  13    16310.25    16566.36    246.71 o 
   4   3  13    12263.35    12220.60    398.75 o 
   5   3  13     3446.36     3261.91    262.79 o 
   6   3  13       34.33      -60.36    136.68 o 
   7   3  13     1852.88     1847.65    206.55 o 
   8   3  13     2724.90     2659.96    266.19 o 
   9   3  13     1680.79     1469.13    359.29 o 
 -10   4  13        1.80      107.29    140.47 o 
  -9   4  13      128.50      -49.78    113.55 o 
  -8   4  13       88.49       44.71    104.12 o 
  -7   4  13       53.88      126.05    115.04 o 
  -6   4  13       40.79      -84.59     84.59 o 
  -5   4  13       33.74      -38.75     90.70 o 
  -4   4  13     5016.49     4477.89    218.83 o 
  -3   4  13     6826.45     6751.53    158.01 o 
  -2   4  13     5346.05     5547.95    135.44 o 
  -1   4  13       14.44       80.49     52.81 o 
   0   4  13     8563.00     8592.41    179.34 o 
   1   4  13    27980.57    27469.79    375.06 o 
   2   4  13    33537.70    32769.39    465.04 o 
   3   4  13     9692.83     9322.91    184.36 o 
   4   4  13      656.07      742.27     90.51 o 
   5   4  13     7579.78     7109.62    389.83 o 
   6   4  13     7370.74     7073.75    325.15 o 
   7   4  13      917.31      893.88    224.01 o 
   8   4  13        7.72     -134.54    161.37 o 
   9   4  13      292.98      677.74    408.74 o 
 -10   5  13      641.34      848.14    136.99 o 
  -9   5  13      130.58       93.06    119.33 o 
  -8   5  13     3623.92     3402.35    177.97 o 
  -7   5  13     5806.01     5469.33    210.60 o 
  -6   5  13     5507.35     5327.05    196.28 o 
  -5   5  13      415.79      386.48     92.96 o 
  -4   5  13    18308.47    17855.79    292.66 o 
  -3   5  13    40902.20    40873.48    569.62 o 
  -2   5  13    16381.30    16019.93    253.86 o 
  -1   5  13      748.92      768.29     66.89 o 
   0   5  13     5108.01     4792.73    135.51 o 
   1   5  13    13044.07    12858.79    217.35 o 
   2   5  13     5208.60     5394.94    190.57 o 
   3   5  13      330.48      230.63     62.76 o 
   4   5  13      126.81      133.30     90.64 o 
   5   5  13     1902.76     1280.32    177.46 o 
   6   5  13     1096.68      966.13    309.83 o 
   7   5  13       52.28      -42.43    158.66 o 
   8   5  13      220.00      430.47    235.65 o 
   9   5  13      284.43      208.55    198.29 o 
 -10   6  13     3296.40     3616.60    202.53 o 
  -9   6  13     6548.47     6909.01    412.20 o 
  -8   6  13     2358.91     2333.18    169.03 o 
  -7   6  13      734.50      617.83    104.75 o 
  -6   6  13    14982.00    14928.17    308.29 o 
  -5   6  13    35063.79    35514.94    640.60 o 
  -4   6  13    18125.84    17626.53    295.04 o 
  -3   6  13       41.15        0.08     58.16 o 
  -2   6  13    10494.82    10087.13    208.10 o 
  -1   6  13    26211.70    25714.16    394.90 o 
   0   6  13    29582.27    29511.84    479.50 o 
   1   6  13     3557.64     3204.54    119.83 o 
   2   6  13     1015.92     1033.82     78.87 o 
   3   6  13     7646.02     7360.40    246.42 o 
   4   6  13    10063.72    10145.70    282.73 o 
   5   6  13     3300.53     2908.48    306.92 o 
   6   6  13        1.88     -145.36    145.36 o 
   7   6  13      540.47      344.94    200.74 o 
   8   6  13       66.63      -89.30    178.93 o 
   9   6  13      127.88     -108.91    192.90 o 
 -10   7  13      409.14      475.50    140.51 o 
  -9   7  13       21.97       86.50    112.01 o 
  -8   7  13     2654.18     2874.12    157.53 o 
  -7   7  13     2031.33     2020.25    136.39 o 
  -6   7  13      628.98      473.33    107.48 o 
  -5   7  13     2386.39     2262.33    142.96 o 
  -4   7  13     3690.87     3531.53    140.73 o 
  -3   7  13     2630.99     2870.63    162.85 o 
  -2   7  13      689.61      691.46     79.60 o 
  -1   7  13      292.96      156.59     67.62 o 
   0   7  13     5515.51     5338.07    258.89 o 
   1   7  13    16577.45    16338.98    286.89 o 
   2   7  13     1675.72     1582.23    107.92 o 
   3   7  13     2161.38     2032.13    115.06 o 
   4   7  13     5470.34     5301.81    322.57 o 
   5   7  13     3881.48     3449.21    256.01 o 
   6   7  13      246.09      175.61    164.27 o 
   7   7  13      652.54      799.06    199.81 o 
   8   7  13     2139.45     1915.62    245.21 o 
   9   7  13      724.46      797.23    525.11 o 
  -9   8  13      204.01      131.14    126.29 o 
  -8   8  13      125.12       20.79    108.77 o 
  -7   8  13       54.82       38.96    107.22 o 
  -6   8  13      334.41      362.71    111.28 o 
  -5   8  13        6.38      109.75    107.73 o 
  -4   8  13      450.61      481.15    104.26 o 
  -3   8  13     7661.54     7473.63    186.92 o 
  -2   8  13     7792.31     7686.52    280.53 o 
  -1   8  13      546.79      475.07     80.47 o 
   0   8  13     1205.53     1208.40    102.97 o 
   1   8  13    30862.93    31165.19    516.00 o 
   2   8  13    24127.18    23937.36    472.10 o 
   3   8  13     4218.54     4526.71    290.16 o 
   4   8  13      532.47      447.26    149.99 o 
   5   8  13     7013.27     7166.53    599.30 o 
   6   8  13     8763.73     8224.62    557.11 o 
   7   8  13     4665.93     3800.60    289.49 o 
   8   8  13      475.17      450.72    213.31 o 
  -9   9  13      124.63      137.69    151.15 o 
  -8   9  13      855.39      768.86    141.28 o 
  -7   9  13     2801.71     3064.02    181.14 o 
  -6   9  13     2989.59     2754.81    206.59 o 
  -5   9  13       30.43      -65.54    102.18 o 
  -4   9  13     4476.10     4415.02    195.00 o 
  -3   9  13     7052.41     7354.02    196.63 o 
  -2   9  13       64.43      124.77     77.93 o 
  -1   9  13     8662.73     8929.53    215.04 o 
   0   9  13    17610.31    18111.22    356.32 o 
   1   9  13     7770.87     7206.57    225.22 o 
   2   9  13       79.63       83.31     99.60 o 
   3   9  13     3055.64     3243.63    250.56 o 
   4   9  13     5007.72     4853.33    300.73 o 
   5   9  13     2658.72     2279.31    237.67 o 
   6   9  13      117.68      379.76    186.89 o 
   7   9  13      197.67       66.96    194.89 o 
   8   9  13     1539.32     1307.24    250.18 o 
  -9  10  13     3693.75     3929.35    243.94 o 
  -8  10  13     1745.13     1487.85    164.40 o 
  -7  10  13      710.57      889.57    141.51 o 
  -6  10  13     8242.67     8724.83    279.85 o 
  -5  10  13    17296.14    17800.65    518.59 o 
  -4  10  13    15971.67    16135.02    379.88 o 
  -3  10  13      403.16      516.71    103.53 o 
  -2  10  13    10372.64    10435.27    260.92 o 
  -1  10  13    27232.01    27484.68    482.42 o 
   0  10  13    20562.88    21560.09    407.10 o 
   1  10  13     3262.23     3377.98    173.32 o 
   2  10  13      795.89      642.71    120.15 o 
   3  10  13     6243.48     5348.48    325.83 o 
   4  10  13     3956.79     3938.40    289.70 o 
   5  10  13      110.98      144.11    375.29 o 
   6  10  13      931.51      745.25    215.71 o 
   7  10  13      551.02      630.91    224.40 o 
   8  10  13      190.11       35.61    213.20 o 
  -8  11  13     5971.17     6328.54    390.22 o 
  -7  11  13     7679.08     8048.32    301.07 o 
  -6  11  13     2182.96     2412.18    178.88 o 
  -5  11  13      400.32      384.90    128.98 o 
  -4  11  13     6216.88     6116.95    279.46 o 
  -3  11  13    14308.44    16375.80    453.31 o 
  -2  11  13     5978.72     5905.46    207.07 o 
  -1  11  13       78.49      -71.41    105.47 o 
   0  11  13     6295.19     6550.26    241.82 o 
   1  11  13    14462.00    15032.61    400.17 o 
   2  11  13    12062.38    11709.89    318.46 o 
   3  11  13      691.09      271.89    179.99 o 
   4  11  13     3820.56     3140.03    577.48 o 
   5  11  13     5211.24     3904.58    303.43 o 
   6  11  13      435.23      549.46    217.94 o 
   7  11  13      190.02      347.26    218.27 o 
  -8  12  13       66.04      238.28    209.80 o 
  -7  12  13      767.64     1188.53    276.03 o 
  -6  12  13     1250.19     1170.24    184.14 o 
  -5  12  13     1008.99      744.18    170.98 o 
  -4  12  13       11.25      -59.49    135.44 o 
  -3  12  13     2817.33     2694.23    205.24 o 
  -2  12  13     8258.39     8756.97    284.79 o 
  -1  12  13     4157.48     4076.19    203.77 o 
   0  12  13      429.27      187.45    121.81 o 
   1  12  13     2794.34     3181.42    188.87 o 
   2  12  13     5836.23     5769.62    347.66 o 
   3  12  13     4489.61     4095.85    303.43 o 
   4  12  13       93.40      158.55    240.01 o 
   5  12  13     2405.81     2676.36    284.46 o 
   6  12  13     7182.16     8699.88    445.88 o 
  -7  13  13      487.99      244.72    176.62 o 
  -6  13  13        5.38      202.08    176.54 o 
  -5  13  13      434.26      210.81    168.75 o 
  -4  13  13     1212.34     1504.36    199.65 o 
  -3  13  13      707.17      677.06    272.01 o 
  -2  13  13     1254.82     1149.02    175.83 o 
  -1  13  13     5768.43     5934.94    301.03 o 
   0  13  13     8452.51     8669.57    302.60 o 
   1  13  13     2071.49     2088.88    175.81 o 
   2  13  13      350.31      237.51    277.83 o 
   3  13  13     5860.84     5856.18    368.29 o 
   4  13  13     8178.17     8481.67    447.94 o 
   5  13  13     4001.15     3756.58    536.75 o 
   6  13  13       32.43      123.64    229.96 o 
  -6  14  13     1419.18     1640.03    398.56 o 
  -5  14  13     2949.74     3166.74    608.02 o 
  -4  14  13     1599.26     1862.19    459.66 o 
  -3  14  13       36.36       26.78    200.37 o 
  -2  14  13     2822.91     3069.55    293.09 o 
  -1  14  13     4784.13     4859.52    241.78 o 
   0  14  13     3074.47     3559.96    215.19 o 
   1  14  13        8.32     -112.84    154.72 o 
   2  14  13     1621.64     1829.64    262.93 o 
   3  14  13     1554.07     1734.76    270.36 o 
   4  14  13      145.73      177.46    320.01 o 
   5  14  13       79.85      -18.08    230.29 o 
  -5  15  13        2.84     -173.10    216.00 o 
  -4  15  13     3438.07     3003.33    313.67 o 
  -3  15  13     8557.26    10550.27    497.77 o 
  -2  15  13     5257.97     5200.51    367.19 o 
  -1  15  13      793.66      798.16    234.48 o 
   0  15  13     1113.37     1255.80    174.76 o 
   1  15  13     3800.47     3731.69    469.84 o 
   2  15  13     2029.20     1976.28    424.74 o 
   3  15  13      270.90      335.29    288.01 o 
   4  15  13        4.55     -226.03    226.03 o 
  -3  16  13      355.58      535.29    245.82 o 
  -2  16  13     2269.74     2769.06    317.70 o 
  -1  16  13     1388.63     1560.70    270.96 o 
   0  16  13      951.17      837.85    360.74 o 
   1  16  13      216.21       65.19    231.77 o 
   2  16  13     1465.61     1210.76    270.40 o 
 -11   0  14      440.53      395.65    250.19 o 
 -10   0  14     1978.86     1950.40    234.14 o 
  -9   0  14       62.04     -107.27    158.53 o 
  -8   0  14     5679.37     5445.09    823.31 o 
  -7   0  14    11839.29    11119.25    407.96 o 
  -6   0  14    15235.67    14935.87    475.83 o 
  -5   0  14      826.00      668.36    139.76 o 
  -4   0  14    40562.04    39156.78    957.67 o 
  -3   0  14    65277.67    64842.90   1205.58 o 
  -2   0  14    65759.80    65424.29   1215.33 o 
  -1   0  14     6258.52     6101.41    215.07 o 
   0   0  14    27055.57    27827.81    498.14 o 
   1   0  14    84116.20    85817.44   1344.77 o 
   2   0  14    76481.09    76324.93   1203.27 o 
   3   0  14     9122.09     9314.41    224.79 o 
   4   0  14     3434.81     3323.98    132.24 o 
   5   0  14    34261.40    33273.80   1156.41 o 
   6   0  14    38247.27    36796.58    923.65 o 
   7   0  14    12101.95    12076.10    438.04 o 
   8   0  14        5.56      -72.05    163.53 o 
   9   0  14     2387.91     2359.80    249.93 o 
 -11   1  14     1243.53     1364.96    276.37 o 
 -10   1  14      215.00      118.91    127.92 o 
  -9   1  14     3125.57     3127.68    180.09 o 
  -8   1  14     7291.52     7399.43    243.40 o 
  -7   1  14     4418.25     4211.86    192.74 o 
  -6   1  14      431.36      433.71     98.26 o 
  -5   1  14    17577.67    17480.20    366.58 o 
  -4   1  14    13897.01    13997.07    309.30 o 
  -3   1  14     5444.07     5406.71    144.04 o 
  -2   1  14     5878.84     5680.47    178.71 o 
  -1   1  14    33824.52    33626.50    478.41 o 
   0   1  14    38051.36    37624.42    454.21 o 
   1   1  14    18479.79    18623.84    241.02 o 
   2   1  14      222.00       79.99     44.77 o 
   3   1  14    17912.94    18034.67    244.99 o 
   4   1  14    20347.77    19114.16    355.06 o 
   5   1  14     5869.00     4980.15    268.31 o 
   6   1  14       44.71     -141.10    141.10 o 
   7   1  14     5050.84     4686.90    439.29 o 
   8   1  14     4130.85     4624.76    542.57 o 
   9   1  14      438.53      517.17    347.65 o 
 -11   2  14     1133.83     1407.15    280.74 o 
 -10   2  14     5510.10     6125.58    248.96 o 
  -9   2  14     5373.47     5551.06    291.84 o 
  -8   2  14     1789.14     1653.82    142.56 o 
  -7   2  14     4136.05     4276.51    185.19 o 
  -6   2  14    30548.91    30278.90    561.35 o 
  -5   2  14    29375.85    29515.96    543.52 o 
  -4   2  14     7428.05     7040.16    176.74 o 
  -3   2  14      158.99       82.46     57.38 o 
  -2   2  14    21421.45    21463.84    334.35 o 
  -1   2  14    30727.05    30036.19    436.81 o 
   0   2  14    16074.84    15806.99    245.67 o 
   1   2  14      453.09      486.38     69.94 o 
   2   2  14     1003.24     1003.03     75.39 o 
   3   2  14      523.23      488.95     68.87 o 
   4   2  14      124.63      103.37     40.32 o 
   5   2  14      999.86      816.29    158.24 o 
   6   2  14      395.68      481.05    159.18 o 
   7   2  14       13.59      120.32    160.42 o 
   8   2  14      302.29      385.53    317.10 o 
   9   2  14      589.28      163.52    196.97 o 
 -10   3  14        4.46       74.40    124.62 o 
  -9   3  14     1956.83     2096.01    180.98 o 
  -8   3  14     5381.64     5893.94    229.69 o 
  -7   3  14    12364.80    12437.21    366.16 o 
  -6   3  14     2075.58     2333.25    187.30 o 
  -5   3  14     1793.24     1467.85    119.80 o 
  -4   3  14    17669.00    16538.04    301.41 o 
  -3   3  14    23356.47    22741.05    351.51 o 
  -2   3  14     2896.83     2748.44    107.95 o 
  -1   3  14     7937.36     7891.45    160.94 o 
   0   3  14    11635.55    11524.54    216.57 o 
   1   3  14      780.47      874.15    114.25 o 
   2   3  14       22.36       46.85     51.54 o 
   3   3  14      536.16      557.16     61.08 o 
   4   3  14      196.54      170.63     70.84 o 
   5   3  14       95.83       47.53    109.26 o 
   6   3  14       32.29       27.97    183.28 o 
   7   3  14      521.23      739.37    179.57 o 
   8   3  14     1198.08     1046.82    209.97 o 
   9   3  14       47.98       -6.09    189.28 o 
 -10   4  14      696.57      941.76    169.15 o 
  -9   4  14       24.70     -112.82    112.82 o 
  -8   4  14      465.70      314.27    113.92 o 
  -7   4  14     5773.31     5059.82    252.36 o 
  -6   4  14     3112.82     2860.84    155.81 o 
  -5   4  14      208.14      265.27     91.35 o 
  -4   4  14     9934.71     9768.43    199.20 o 
  -3   4  14    27915.69    27116.46    405.68 o 
  -2   4  14    25507.90    25254.03    355.41 o 
  -1   4  14      416.56      354.04     99.10 o 
   0   4  14    13247.84    12794.20    235.96 o 
   1   4  14    44466.55    44184.36    567.45 o 
   2   4  14    37559.88    37979.51    533.96 o 
   3   4  14    11391.00    11085.86    249.41 o 
   4   4  14     3009.40     2846.49    146.61 o 
   5   4  14    12974.04    13118.11    446.04 o 
   6   4  14    11070.01    11316.36    616.75 o 
   7   4  14     2961.87     2644.23    318.56 o 
   8   4  14       20.40      178.55    184.73 o 
   9   4  14     1887.26     2282.47    258.59 o 
 -10   5  14      307.14      348.83    132.30 o 
  -9   5  14     2189.15     2206.56    169.10 o 
  -8   5  14      937.26     1010.51    135.36 o 
  -7   5  14      177.20       68.49    109.36 o 
  -6   5  14     9751.11     9420.15    268.12 o 
  -5   5  14    16277.46    15580.91    482.47 o 
  -4   5  14     6793.07     6258.18    197.61 o 
  -3   5  14      225.50      249.31     66.49 o 
  -2   5  14    13471.65    13116.58    254.14 o 
  -1   5  14    42343.83    42439.74    552.01 o 
   0   5  14    29841.21    29720.93    440.64 o 
   1   5  14     5397.74     5204.16    138.81 o 
   2   5  14     3930.18     3846.51    215.10 o 
   3   5  14    40260.55    40511.21    777.95 o 
   4   5  14    44731.05    44661.90    866.26 o 
   5   5  14     7675.57     7226.72    339.89 o 
   6   5  14     1031.37      961.91    229.83 o 
   7   5  14     5881.37     5707.71    984.77 o 
   8   5  14     4548.89     4357.84    305.27 o 
   9   5  14     1357.48     1513.25    243.97 o 
 -10   6  14     2849.77     2889.89    189.47 o 
  -9   6  14     2009.41     2178.21    153.83 o 
  -8   6  14      345.76      310.01    109.27 o 
  -7   6  14     1531.08     1466.88    123.79 o 
  -6   6  14     7130.11     6562.62    222.32 o 
  -5   6  14     6702.17     6977.63    208.43 o 
  -4   6  14     1969.18     2018.45    103.02 o 
  -3   6  14     1398.98     1185.51     84.60 o 
  -2   6  14    11796.63    11540.89    229.31 o 
  -1   6  14     5369.50     5218.70    152.95 o 
   0   6  14      171.00      167.12     42.98 o 
   1   6  14      731.91      740.56     73.44 o 
   2   6  14     7650.78     7742.04    183.08 o 
   3   6  14     6350.03     5947.27    189.89 o 
   4   6  14       21.09      -82.99     85.52 o 
   5   6  14      109.87        3.61    150.98 o 
   6   6  14      505.10      629.75    229.83 o 
   7   6  14        7.44      193.58    184.26 o 
   8   6  14       13.11      451.27    346.20 o 
   9   6  14      741.27      685.27    256.01 o 
 -10   7  14        6.35      168.65    152.61 o 
  -9   7  14      980.29     1038.81    133.25 o 
  -8   7  14     4496.39     4866.22    198.48 o 
  -7   7  14     7288.99     7664.01    231.69 o 
  -6   7  14     4798.07     4441.50    201.40 o 
  -5   7  14      813.13      734.09    114.70 o 
  -4   7  14    17150.58    16437.70    488.35 o 
  -3   7  14    33714.70    33699.61    462.66 o 
  -2   7  14    14244.80    14426.19    269.41 o 
  -1   7  14      252.24      156.16     72.63 o 
   0   7  14      296.95      404.89     85.20 o 
   1   7  14     2644.77     2537.77    132.63 o 
   2   7  14     2011.55     2085.06    106.79 o 
   3   7  14     1071.03      974.20     94.95 o 
   4   7  14       33.45      -26.30     94.13 o 
   5   7  14        3.36      152.92    157.76 o 
   6   7  14      288.19      130.88    177.24 o 
   7   7  14      108.74     -114.96    410.20 o 
   8   7  14        1.78       82.77    202.64 o 
  -9   8  14      472.05      501.98    127.85 o 
  -8   8  14        7.41     -108.49    108.49 o 
  -7   8  14     1011.89     1187.39    127.82 o 
  -6   8  14     2796.23     2979.45    242.71 o 
  -5   8  14      874.79     1049.62    124.56 o 
  -4   8  14       89.85      199.89    101.73 o 
  -3   8  14     1188.23     1127.06     96.47 o 
  -2   8  14     5359.69     5200.99    195.27 o 
  -1   8  14     2086.19     2109.79    114.55 o 
   0   8  14       40.36      219.20     85.72 o 
   1   8  14     6705.90     6954.96    239.62 o 
   2   8  14     8453.96     8406.08    227.73 o 
   3   8  14     2672.50     2606.29    188.12 o 
   4   8  14      705.16      577.69    177.22 o 
   5   8  14      702.24      834.94    290.92 o 
   6   8  14      368.89      388.76    187.12 o 
   7   8  14       10.53       88.85    190.08 o 
   8   8  14       74.20      -37.88    207.52 o 
  -9   9  14       67.01      124.00    153.89 o 
  -8   9  14       84.14      -43.60    114.65 o 
  -7   9  14     1524.29     1641.10    206.26 o 
  -6   9  14     4538.23     4202.50    202.26 o 
  -5   9  14     6651.37     6430.82    241.37 o 
  -4   9  14     1569.61     1495.46    146.55 o 
  -3   9  14      510.48      505.57     89.57 o 
  -2   9  14    12316.53    12853.85    265.99 o 
  -1   9  14    19908.29    20161.12    441.94 o 
   0   9  14     7799.13     8095.69    281.84 o 
   1   9  14       19.61      -81.47     88.31 o 
   2   9  14     7520.73     7730.65    253.91 o 
   3   9  14     9948.23     9733.23    411.59 o 
   4   9  14     8258.28     7965.81    380.66 o 
   5   9  14     2473.58     2546.12    292.38 o 
   6   9  14       68.48      150.56    221.10 o 
   7   9  14     1909.39     1750.56    344.74 o 
   8   9  14     2652.47     2193.51    278.66 o 
  -8  10  14      328.20      144.90    139.00 o 
  -7  10  14      318.42      413.08    136.35 o 
  -6  10  14       26.59     -111.29    117.89 o 
  -5  10  14      893.15      891.05    146.55 o 
  -4  10  14     3349.17     3127.06    183.02 o 
  -3  10  14     1371.68     1376.19    125.03 o 
  -2  10  14       98.98       51.93     94.47 o 
  -1  10  14     1907.97     1736.38    134.20 o 
   0  10  14     2631.67     2697.60    151.49 o 
   1  10  14     5384.68     5254.15    218.07 o 
   2  10  14      304.24      236.13    114.29 o 
   3  10  14      130.70      118.28    175.16 o 
   4  10  14        9.46      -32.53    193.46 o 
   5  10  14      601.88      445.68    197.16 o 
   6  10  14      974.22     1171.61    228.42 o 
   7  10  14      635.18      833.47    227.38 o 
  -8  11  14      576.60      540.00    155.84 o 
  -7  11  14      707.90      510.95    151.01 o 
  -6  11  14      312.98      221.13    134.75 o 
  -5  11  14       44.71     -116.38    139.92 o 
  -4  11  14        9.46      206.43    144.42 o 
  -3  11  14     1076.33      775.66    157.34 o 
  -2  11  14     3722.47     3821.11    182.25 o 
  -1  11  14     5685.38     5543.90    206.85 o 
   0  11  14     1017.51     1143.05    139.41 o 
   1  11  14      416.44      458.77    124.70 o 
   2  11  14     2809.30     2913.77    211.63 o 
   3  11  14     2320.27     1908.70    311.29 o 
   4  11  14      988.87     1066.81    213.72 o 
   5  11  14      277.11      265.41    210.92 o 
   6  11  14        0.61       61.27    207.01 o 
   7  11  14       14.90      203.76    229.74 o 
  -7  12  14       42.80      158.32    222.46 o 
  -6  12  14      480.87      775.27    197.82 o 
  -5  12  14     1974.15     2051.95    259.42 o 
  -4  12  14     1362.28     1740.47    281.65 o 
  -3  12  14     1012.31     1237.96    179.12 o 
  -2  12  14        8.02      -86.41    105.22 o 
  -1  12  14      742.17     1001.03    147.58 o 
   0  12  14     3046.48     3237.87    214.15 o 
   1  12  14     2055.08     2216.14    172.73 o 
   2  12  14      994.39      682.17    208.18 o 
   3  12  14      140.65      -13.07    186.81 o 
   4  12  14      106.52       20.65    191.28 o 
   5  12  14      155.79      -23.00    208.35 o 
   6  12  14      505.44      683.26    465.47 o 
  -7  13  14      395.99      299.48    190.83 o 
  -6  13  14      113.19      167.01    173.56 o 
  -5  13  14      107.11      189.65    167.19 o 
  -4  13  14        5.66      -13.91    149.73 o 
  -3  13  14      271.18      188.33    161.42 o 
  -2  13  14     2142.10     2402.23    267.40 o 
  -1  13  14     2466.94     2870.84    195.71 o 
   0  13  14      929.86      681.36    146.18 o 
   1  13  14      143.76       97.49    127.61 o 
   2  13  14      303.40      258.77    302.56 o 
   3  13  14      360.27       73.27    208.01 o 
   4  13  14       27.31     -108.23    203.38 o 
   5  13  14       17.26     -124.27    217.01 o 
  -6  14  14      501.73      563.84    270.56 o 
  -5  14  14     1518.44     2154.48    423.29 o 
  -4  14  14     2612.61     2687.25    297.94 o 
  -3  14  14      633.72      644.98    228.53 o 
  -2  14  14        1.71     -189.28    189.28 o 
  -1  14  14     1023.07      831.11    159.94 o 
   0  14  14     1789.60     2103.36    223.81 o 
   1  14  14     1255.64     1307.89    263.28 o 
   2  14  14      581.40      548.83    232.34 o 
   3  14  14        0.58      125.26    327.29 o 
   4  14  14      331.14      235.18    230.87 o 
  -4  15  14     1419.89     1358.60    264.33 o 
  -3  15  14     1368.63     1537.93    267.05 o 
  -2  15  14       34.95     -117.81    211.40 o 
  -1  15  14      552.64      525.07    234.27 o 
   0  15  14      449.96      440.25    225.82 o 
   1  15  14      190.20       28.49    217.86 o 
   2  15  14       14.48     -232.94    241.46 o 
   3  15  14      277.09      338.92    315.65 o 
  -3  16  14     1821.30     2027.82    341.83 o 
  -2  16  14     1120.95     1224.95    271.52 o 
  -1  16  14       13.03     -134.26    211.09 o 
   0  16  14     1413.40     1719.34    421.84 o 
   1  16  14     2854.45     2570.30    661.85 o 
 -10   1  15      135.72       70.03    131.99 o 
  -9   1  15      194.93      134.31    124.83 o 
  -8   1  15     1704.78     1781.20    147.57 o 
  -7   1  15     2342.61     2202.08    150.92 o 
  -6   1  15      817.89      743.94    160.17 o 
  -5   1  15     2435.03     2300.23    138.31 o 
  -4   1  15      752.36      697.85     83.05 o 
  -3   1  15      478.06      406.22     66.80 o 
  -2   1  15    18899.65    18706.10    308.18 o 
  -1   1  15    31567.88    31699.26    461.78 o 
   0   1  15    11818.11    12117.85    209.67 o 
   1   1  15      447.97      497.38     53.12 o 
   2   1  15     3190.84     3266.48     93.38 o 
   3   1  15     5130.40     4865.66    148.63 o 
   4   1  15     4848.48     4795.40    179.31 o 
   5   1  15     3003.34     3124.28    305.47 o 
   6   1  15     1490.45     1504.35    194.32 o 
   7   1  15       21.99       -0.44    163.30 o 
   8   1  15      538.06      761.79    199.03 o 
   9   1  15      689.24      657.98    175.61 o 
 -10   2  15      450.68      564.22    144.42 o 
  -9   2  15     1178.06     1394.77    151.60 o 
  -8   2  15       59.75      164.89    113.29 o 
  -7   2  15      872.95      850.84    231.79 o 
  -6   2  15      236.26      412.46    103.60 o 
  -5   2  15      770.97      718.33    101.19 o 
  -4   2  15       66.90       79.14     58.93 o 
  -3   2  15      249.97      242.98     65.37 o 
  -2   2  15      323.94      318.05     65.51 o 
  -1   2  15       21.71      130.36     59.96 o 
   0   2  15      658.49      593.47     79.91 o 
   1   2  15       19.37      -19.18     52.26 o 
   2   2  15      630.05      580.10     64.89 o 
   3   2  15      273.83      283.66     58.58 o 
   4   2  15       38.22       95.93     62.51 o 
   5   2  15       14.30      233.22    413.11 o 
   6   2  15       28.23      160.38    382.56 o 
   7   2  15      191.31      342.90    177.22 o 
   8   2  15      666.11     1164.07    209.95 o 
   9   2  15      392.12      766.91    245.83 o 
 -10   3  15      470.86      374.50    140.13 o 
  -9   3  15      110.26      100.02    154.11 o 
  -8   3  15       43.68      -35.24    108.55 o 
  -7   3  15     1877.16     1667.12    140.61 o 
  -6   3  15     9337.58     9342.23    265.72 o 
  -5   3  15    12980.18    12319.31    344.64 o 
  -4   3  15     7265.38     6581.83    224.61 o 
  -3   3  15     1574.70     1419.51     88.66 o 
  -2   3  15    16998.17    16557.72    283.90 o 
  -1   3  15    37719.48    36765.33    484.54 o 
   0   3  15    16644.48    16680.90    262.61 o 
   1   3  15      440.11      440.17     63.92 o 
   2   3  15    13298.11    12973.59    238.11 o 
   3   3  15    13950.69    14004.61    248.90 o 
   4   3  15     6904.05     6420.79    203.92 o 
   5   3  15     1817.72     1694.88    196.97 o 
   6   3  15       58.31      -46.80    153.59 o 
   7   3  15     1440.50     1194.75    373.83 o 
   8   3  15     1518.20     1587.82    232.93 o 
   9   3  15     1046.58     1162.93    239.74 o 
 -10   4  15       98.88      182.04    135.52 o 
  -9   4  15       39.27      -11.85    120.05 o 
  -8   4  15     1418.30     1454.97    174.79 o 
  -7   4  15     3182.50     3076.95    221.29 o 
  -6   4  15      896.78      768.01    117.57 o 
  -5   4  15     1562.50     1378.04    123.12 o 
  -4   4  15    11864.27    11115.07    221.11 o 
  -3   4  15    25987.54    25732.21    395.93 o 
  -2   4  15    13308.63    13094.42    247.92 o 
  -1   4  15        3.48      -53.78     57.29 o 
   0   4  15    14667.07    14178.49    257.89 o 
   1   4  15    36443.38    36000.84    481.40 o 
   2   4  15    23862.50    24197.98    378.70 o 
   3   4  15     5195.88     4938.87    157.57 o 
   4   4  15      562.33      401.90     99.84 o 
   5   4  15     5271.19     4886.95    283.53 o 
   6   4  15     2724.79     2725.11    236.47 o 
   7   4  15      158.14      336.06    338.92 o 
   8   4  15        5.41       48.51    187.12 o 
   9   4  15      343.22      529.97    296.74 o 
 -10   5  15       15.61       48.35    131.04 o 
  -9   5  15      455.56      498.39    156.63 o 
  -8   5  15     1791.66     1632.93    156.67 o 
  -7   5  15      955.27     1045.67    134.22 o 
  -6   5  15      339.83      223.15    105.79 o 
  -5   5  15     2239.22     2061.23    185.60 o 
  -4   5  15     3563.43     3473.88    127.70 o 
  -3   5  15     2505.72     2464.05    114.27 o 
  -2   5  15     2756.97     2705.69    102.01 o 
  -1   5  15      261.61      287.33     65.85 o 
   0   5  15        5.62      -10.20     37.50 o 
   1   5  15        3.06      -58.94     58.94 o 
   2   5  15     1240.99     1038.93     86.08 o 
   3   5  15       19.65      -65.39     65.39 o 
   4   5  15       30.04      114.02     93.71 o 
   5   5  15      733.23      672.41    266.19 o 
   6   5  15     1140.64     1072.74    430.56 o 
   7   5  15      639.21      722.16    202.13 o 
   8   5  15       36.40       65.54    188.02 o 
   9   5  15        9.83       65.12    212.05 o 
 -10   6  15     2779.67     2868.22    226.91 o 
  -9   6  15     1275.66     1409.83    151.39 o 
  -8   6  15       29.85     -106.41    106.41 o 
  -7   6  15      461.38      394.02    127.88 o 
  -6   6  15     3806.65     3945.71    169.77 o 
  -5   6  15     6617.28     6635.67    208.36 o 
  -4   6  15     5271.69     5138.64    162.17 o 
  -3   6  15      673.87      547.55     84.63 o 
  -2   6  15      512.80      441.29     73.08 o 
  -1   6  15      811.26      809.32     79.78 o 
   0   6  15     1438.01     1448.58    128.15 o 
   1   6  15      187.53      162.98     69.73 o 
   2   6  15     1611.57     1618.47    100.82 o 
   3   6  15      338.88      385.16     75.98 o 
   4   6  15       72.48      213.56     98.13 o 
   5   6  15      186.87      116.85    159.83 o 
   6   6  15        6.40       -6.83    163.45 o 
   7   6  15     1515.22     1602.42    235.20 o 
   8   6  15     1327.68     1343.38    236.93 o 
  -9   7  15     2772.51     2714.27    170.48 o 
  -8   7  15     2337.39     2530.22    162.23 o 
  -7   7  15      195.08       66.66    107.46 o 
  -6   7  15     4863.64     4900.72    189.93 o 
  -5   7  15     9956.90     9914.38    254.40 o 
  -4   7  15     4217.57     3875.03    178.26 o 
  -3   7  15       58.92       87.34     70.12 o 
  -2   7  15     4665.54     4474.16    152.85 o 
  -1   7  15     9097.29     8921.45    212.44 o 
   0   7  15    10782.13    11154.35    259.84 o 
   1   7  15     1094.73     1029.97     89.95 o 
   2   7  15     5126.22     4802.28    155.21 o 
   3   7  15     9171.88     9085.00    252.07 o 
   4   7  15     9023.49     8008.71    364.07 o 
   5   7  15      146.63      230.11    171.32 o 
   6   7  15     2884.10     2421.39    251.80 o 
   7   7  15     3140.63     2897.29    279.84 o 
   8   7  15      768.43      730.00    224.40 o 
  -9   8  15      468.30      404.78    141.58 o 
  -8   8  15     5001.45     4806.30    205.94 o 
  -7   8  15     8392.16     8534.05    277.38 o 
  -6   8  15     2309.46     2226.11    235.99 o 
  -5   8  15      952.39      804.44    127.91 o 
  -4   8  15    26433.95    25470.14    512.54 o 
  -3   8  15    32428.96    32703.63    462.98 o 
  -2   8  15    13450.18    13650.00    272.71 o 
  -1   8  15      342.03      252.62     85.11 o 
   0   8  15    21604.12    21578.49    416.11 o 
   1   8  15    52914.13    53132.09    814.31 o 
   2   8  15    19586.98    20508.06    350.30 o 
   3   8  15     1539.05     1377.90    143.71 o 
   4   8  15     4270.60     3693.67    330.20 o 
   5   8  15    13143.74    13936.90    506.70 o 
   6   8  15     7525.07     7419.08    386.29 o 
   7   8  15      802.30      670.78    216.63 o 
   8   8  15      184.64      236.63    221.94 o 
  -9   9  15     1935.70     1841.34    201.50 o 
  -8   9  15     1478.03     1451.91    152.05 o 
  -7   9  15        9.51       83.93    118.08 o 
  -6   9  15     2267.94     2088.95    167.70 o 
  -5   9  15     6317.01     5937.45    234.95 o 
  -4   9  15     8462.73     8856.08    277.01 o 
  -3   9  15       50.65        7.60     83.03 o 
  -2   9  15    15220.03    15285.30    328.24 o 
  -1   9  15    24093.64    24895.93    452.43 o 
   0   9  15    12666.57    13383.47    305.79 o 
   1   9  15       86.01       49.31     93.26 o 
   2   9  15     7436.68     7695.52    489.61 o 
   3   9  15     7137.23     6717.18    409.32 o 
   4   9  15     4309.88     3843.89    296.74 o 
   5   9  15      213.73      271.46    190.55 o 
   6   9  15      956.65      841.94    214.37 o 
   7   9  15     1830.95     1300.96    389.83 o 
  -8  10  15       17.30     -113.66    135.84 o 
  -7  10  15     2143.72     2296.86    181.09 o 
  -6  10  15     3820.74     3717.95    207.47 o 
  -5  10  15     5080.36     4723.08    221.14 o 
  -4  10  15        9.29       49.46    129.33 o 
  -3  10  15      451.49      353.67    139.72 o 
  -2  10  15      541.24      700.10    113.85 o 
  -1  10  15      595.88      422.86    110.48 o 
   0  10  15      112.39      -63.50     95.20 o 
   1  10  15      277.35      135.62    115.38 o 
   2  10  15        6.90     -110.32    110.32 o 
   3  10  15     1888.50     1679.60    354.92 o 
   4  10  15     3667.73     3289.88    530.93 o 
   5  10  15     1630.46     1230.39    235.00 o 
   6  10  15        1.68      -19.69    198.80 o 
   7  10  15      481.56      943.60    261.83 o 
  -8  11  15     2629.52     2738.34    206.25 o 
  -7  11  15     1077.60     1304.54    198.33 o 
  -6  11  15        6.10       61.61    213.38 o 
  -5  11  15     1122.51      989.39    223.48 o 
  -4  11  15     2835.39     2674.09    215.24 o 
  -3  11  15      699.35      719.85    155.95 o 
  -2  11  15      180.06      198.20    106.68 o 
  -1  11  15      966.15     1009.19    123.11 o 
   0  11  15     1680.86     1864.80    144.94 o 
   1  11  15      589.80      558.37    133.18 o 
   2  11  15      319.53      319.58    182.44 o 
   3  11  15     1400.78     1363.08    233.31 o 
   4  11  15      249.81      478.64    207.49 o 
   5  11  15      470.75      496.14    214.94 o 
   6  11  15     1412.64     1286.73    253.88 o 
  -7  12  15     3923.21     4165.89    274.73 o 
  -6  12  15     1623.94     1643.77    208.50 o 
  -5  12  15       22.77     -181.47    208.20 o 
  -4  12  15     6632.75     6873.84    318.86 o 
  -3  12  15    15229.84    16324.96    471.31 o 
  -2  12  15     7413.89     8055.91    294.70 o 
  -1  12  15       70.62      -31.19    112.05 o 
   0  12  15     4507.48     4209.66    251.11 o 
   1  12  15    11267.05    11849.00    344.30 o 
   2  12  15     7061.05     7400.09   1098.23 o 
   3  12  15       94.45      -44.47    200.06 o 
   4  12  15     1883.87     1621.34    262.44 o 
   5  12  15     4548.54     4099.05    340.57 o 
   6  12  15     2862.73     2684.36    315.63 o 
  -6  13  15     2903.92     3057.32    321.66 o 
  -5  13  15     6456.10     6850.84    334.82 o 
  -4  13  15     3155.27     3331.65    254.94 o 
  -3  13  15      888.20     1154.93    246.85 o 
  -2  13  15     9469.68    10319.51   1079.32 o 
  -1  13  15    16784.14    17306.44    489.49 o 
   0  13  15     9277.32     9615.32    322.56 o 
   1  13  15      402.51      572.26    172.12 o 
   2  13  15     3566.33     3678.14    311.04 o 
   3  13  15     8334.37     8163.84    496.02 o 
   4  13  15     5613.15     5440.69    596.39 o 
   5  13  15      576.37      538.00    247.11 o 
  -5  14  15       24.37      132.78    227.65 o 
  -4  14  15      938.36      817.07    290.92 o 
  -3  14  15     3608.16     4078.78    345.43 o 
  -2  14  15     1855.90     2062.77    266.39 o 
  -1  14  15        0.11      158.61    167.19 o 
   0  14  15     1367.52     1499.82    177.83 o 
   1  14  15     3009.99     3017.53    398.56 o 
   2  14  15      406.22      149.43    212.32 o 
   3  14  15      176.94      167.03    223.23 o 
   4  14  15     1506.78     1541.94    284.98 o 
  -4  15  15     1200.72     1015.09    256.11 o 
  -3  15  15      269.91      413.50    231.25 o 
  -2  15  15       22.11       75.41    226.92 o 
  -1  15  15      149.68      302.33    264.74 o 
   0  15  15       42.30      -17.93    172.86 o 
   1  15  15      435.03      130.06    230.15 o 
   2  15  15      892.49     1143.32    260.22 o 
   3  15  15       18.95     -128.06    230.29 o 
  -2  16  15      773.44      742.70    462.56 o 
  -1  16  15       24.33     -226.26    226.26 o 
 -10   0  16        3.80       39.39    206.55 o 
  -9   0  16     4242.64     4313.22    942.58 o 
  -8   0  16    13771.25    14340.09    512.23 o 
  -7   0  16    14472.20    15059.79    519.29 o 
  -6   0  16     4998.98     5201.08    293.64 o 
  -5   0  16    11586.85    11688.78    450.93 o 
  -4   0  16    29866.33    29009.82   1035.61 o 
  -3   0  16    85397.48    85483.09   1879.79 o 
  -2   0  16    28581.52    28362.10    615.13 o 
  -1   0  16     1514.40     1262.31    124.38 o 
   0   0  16    42261.32    42090.52    870.83 o 
   1   0  16    53046.59    52642.53   1011.09 o 
   2   0  16    19680.98    19561.59    386.09 o 
   3   0  16     1281.54     1245.89    131.43 o 
   4   0  16     5056.28     4732.52    186.02 o 
   5   0  16    15793.53    14208.44    478.28 o 
   6   0  16     7637.20     7753.90    555.66 o 
   7   0  16     1232.39     1187.37    208.73 o 
   8   0  16      412.36      435.52    200.18 o 
   9   0  16      710.66      718.57    331.65 o 
 -10   1  16     2828.78     3119.49    202.32 o 
  -9   1  16     3484.57     3984.04    210.05 o 
  -8   1  16      539.16      330.07    124.65 o 
  -7   1  16     1046.85     1100.74    131.13 o 
  -6   1  16    14173.06    14090.64    471.52 o 
  -5   1  16    11185.78    10088.49    364.29 o 
  -4   1  16      152.93       89.48     65.16 o 
  -3   1  16     8383.59     7972.97    196.76 o 
  -2   1  16    37047.61    37301.29    535.98 o 
  -1   1  16    33017.51    33287.13    485.30 o 
   0   1  16     3673.99     3538.54    126.50 o 
   1   1  16      170.17       85.72     56.98 o 
   2   1  16    21389.35    21559.56    278.39 o 
   3   1  16    18489.71    18271.56    271.35 o 
   4   1  16     1654.25     1649.69    125.82 o 
   5   1  16      720.66      375.29    180.37 o 
   6   1  16     7399.79     6444.71    424.74 o 
   7   1  16     2926.77     2774.59    206.41 o 
   8   1  16       88.01      -77.83    155.01 o 
   9   1  16      555.61      450.21    174.49 o 
 -10   2  16      685.41      861.60    223.39 o 
  -9   2  16       60.73       -1.73    129.11 o 
  -8   2  16      705.20      470.87    129.96 o 
  -7   2  16     2192.79     2131.73    154.83 o 
  -6   2  16      882.59      711.06    114.80 o 
  -5   2  16      500.57      559.47    104.91 o 
  -4   2  16      164.93       83.93     66.55 o 
  -3   2  16      160.18      232.59     71.39 o 
  -2   2  16      807.92      725.17     77.89 o 
  -1   2  16     6217.85     5998.68    161.95 o 
   0   2  16     6264.98     6301.81    164.18 o 
   1   2  16       12.04      -54.67     54.67 o 
   2   2  16     5142.69     5094.03    201.57 o 
   3   2  16    23497.66    23739.74    340.54 o 
   4   2  16    17863.42    17657.70    403.10 o 
   5   2  16     3672.65     3322.29    461.11 o 
   6   2  16     1067.64     1034.36    218.19 o 
   7   2  16     5108.31     4951.26    310.54 o 
   8   2  16     4421.99     4771.05    366.56 o 
   9   2  16      617.98      703.17    232.35 o 
 -10   3  16      996.49      913.05    158.62 o 
  -9   3  16     2213.33     2111.96    175.03 o 
  -8   3  16     1198.73     1201.37    145.68 o 
  -7   3  16       34.33      239.19    111.96 o 
  -6   3  16     3140.13     3120.30    169.30 o 
  -5   3  16     2774.31     2716.12    154.28 o 
  -4   3  16     3578.13     3387.42    125.65 o 
  -3   3  16     2038.00     1974.64    122.84 o 
  -2   3  16    19356.04    18826.85    317.25 o 
  -1   3  16    10165.61    10205.20    214.25 o 
   0   3  16     1295.78     1112.42     81.58 o 
   1   3  16    19001.43    18479.84    288.69 o 
   2   3  16    14698.72    14478.00    369.11 o 
   3   3  16     3781.46     3835.49    131.40 o 
   4   3  16     1629.43     1649.19    116.51 o 
   5   3  16     6139.29     6191.56    325.47 o 
   6   3  16     7040.91     6840.06    640.03 o 
   7   3  16     2201.73     1724.40    231.09 o 
   8   3  16        8.90     -157.75    186.55 o 
   9   3  16     1158.33     1285.64    253.75 o 
 -10   4  16       52.82     -132.75    137.20 o 
  -9   4  16     1898.10     2035.25    191.06 o 
  -8   4  16    11763.20    12204.58    469.46 o 
  -7   4  16    13982.29    14098.98    355.54 o 
  -6   4  16      617.49      474.26    113.74 o 
  -5   4  16    10284.78     9801.58    271.48 o 
  -4   4  16    35424.26    34445.27    505.11 o 
  -3   4  16    45774.67    45037.10    634.35 o 
  -2   4  16    13696.35    13292.90    255.31 o 
  -1   4  16     3250.54     2974.07    113.53 o 
   0   4  16    35174.13    35232.71    514.14 o 
   1   4  16    33916.69    34354.18    467.95 o 
   2   4  16    19815.07    20098.01    333.32 o 
   3   4  16     1567.89     1604.42     97.83 o 
   4   4  16     5018.52     4912.46    205.87 o 
   5   4  16     7421.19     7191.66    349.98 o 
   6   4  16     3357.04     3227.12    261.77 o 
   7   4  16        0.01      251.19    199.28 o 
   8   4  16     1209.05     1453.60    241.80 o 
   9   4  16      639.97      517.72    231.96 o 
 -10   5  16     3272.44     3908.18    216.67 o 
  -9   5  16     3242.88     3453.49    221.71 o 
  -8   5  16       46.43      -20.44    124.79 o 
  -7   5  16     6479.60     6658.52    248.51 o 
  -6   5  16    29562.74    29933.78    584.54 o 
  -5   5  16    18323.87    17860.82    524.05 o 
  -4   5  16     3193.84     3189.14    174.17 o 
  -3   5  16     5134.73     4951.35    222.93 o 
  -2   5  16    26322.10    25863.35    354.44 o 
  -1   5  16    24402.49    24194.45    357.39 o 
   0   5  16    12847.39    12456.61    259.34 o 
   1   5  16      281.49      279.52     67.57 o 
   2   5  16     8458.06     8492.98    213.00 o 
   3   5  16    25525.07    25476.34    398.32 o 
   4   5  16    12832.75    12665.20    559.21 o 
   5   5  16      345.12       62.19    272.01 o 
   6   5  16     1767.02     1964.21    232.33 o 
   7   5  16     2974.79     2973.63    277.14 o 
   8   5  16      390.57      351.76    210.99 o 
 -10   6  16       68.05      132.42    159.94 o 
  -9   6  16       70.70       71.16    116.57 o 
  -8   6  16      639.19      616.04    124.11 o 
  -7   6  16      503.40      373.11    153.24 o 
  -6   6  16        4.18      -23.65     98.11 o 
  -5   6  16     1802.56     1597.42    125.66 o 
  -4   6  16     2205.72     2036.27    131.26 o 
  -3   6  16     1314.90     1239.58     91.68 o 
  -2   6  16     1470.05     1411.72     88.54 o 
  -1   6  16     4157.21     4109.75    134.87 o 
   0   6  16     4974.26     4928.48    158.63 o 
   1   6  16      954.71     1014.60     92.05 o 
   2   6  16       41.12       40.43     72.23 o 
   3   6  16    10700.65    11049.62    229.80 o 
   4   6  16     2044.79     1583.95    210.92 o 
   5   6  16      587.03      219.77    171.93 o 
   6   6  16       17.56     -164.77    164.77 o 
   7   6  16     1384.30     1213.12    231.36 o 
   8   6  16     2269.69     2743.75    289.00 o 
  -9   7  16       47.14       35.48    124.62 o 
  -8   7  16      239.62      268.40    128.37 o 
  -7   7  16      928.43     1012.09    128.93 o 
  -6   7  16      155.12      110.50    104.43 o 
  -5   7  16       27.59       49.61     97.22 o 
  -4   7  16       13.98      -91.09    113.19 o 
  -3   7  16      331.05      216.37     71.93 o 
  -2   7  16      289.29      252.39     75.25 o 
  -1   7  16     5091.85     5067.89    152.78 o 
   0   7  16    13866.31    13717.84    269.69 o 
   1   7  16     9415.14     9229.41    218.67 o 
   2   7  16     4019.09     4366.50    154.95 o 
   3   7  16     1149.96     1160.88    159.69 o 
   4   7  16     5242.67     4961.74    308.73 o 
   5   7  16     4972.96     4906.34    395.65 o 
   6   7  16     2364.36     2341.73    480.02 o 
   7   7  16      532.98      738.78    223.67 o 
   8   7  16      167.68      119.03    217.24 o 
  -9   8  16       45.34       24.42    137.68 o 
  -8   8  16      368.12      481.15    126.10 o 
  -7   8  16      779.27      978.94    132.61 o 
  -6   8  16      697.47      526.49    120.62 o 
  -5   8  16      630.44      543.20    111.74 o 
  -4   8  16     2658.98     2680.44    170.20 o 
  -3   8  16     3483.41     3405.77    134.42 o 
  -2   8  16       48.13       83.67     83.19 o 
  -1   8  16     1017.01      808.65    109.25 o 
   0   8  16     2567.13     2780.26    150.60 o 
   1   8  16     3649.37     3817.84    152.37 o 
   2   8  16      784.74      736.93    115.79 o 
   3   8  16     1248.95     1085.15    141.41 o 
   4   8  16      761.35      520.98    189.20 o 
   5   8  16      303.57      418.96    199.28 o 
   6   8  16      167.86      213.58    198.12 o 
   7   8  16      437.23      444.92    215.28 o 
   8   8  16      469.27      506.45    312.74 o 
  -9   9  16      623.79      381.23    152.58 o 
  -8   9  16      145.25      224.59    139.55 o 
  -7   9  16     2926.64     2807.41    175.29 o 
  -6   9  16     8369.75     8579.12    288.64 o 
  -5   9  16     8753.54     8904.18    289.83 o 
  -4   9  16     2684.94     2264.36    166.39 o 
  -3   9  16      940.03      733.05    126.21 o 
  -2   9  16    12071.69    12796.65    300.76 o 
  -1   9  16    17327.49    17799.96    365.33 o 
   0   9  16     7642.39     7549.75    230.28 o 
   1   9  16      247.90      255.54    101.75 o 
   2   9  16     4723.66     4917.64    184.17 o 
   3   9  16     5819.75     5798.02    355.87 o 
   4   9  16     3684.02     3553.91    421.84 o 
   5   9  16     1025.36      909.23    212.05 o 
   6   9  16       58.98      -72.24    192.55 o 
   7   9  16      412.67      770.27    238.55 o 
  -8  10  16     1353.26     1354.63    175.88 o 
  -7  10  16      508.27      483.27    135.84 o 
  -6  10  16       52.93      -40.13    130.10 o 
  -5  10  16     1758.21     1733.58    244.04 o 
  -4  10  16     2809.92     2814.18    212.62 o 
  -3  10  16     3473.50     3692.75    235.96 o 
  -2  10  16      535.38      462.99    114.10 o 
  -1  10  16      779.55      744.18    120.50 o 
   0  10  16     4510.73     4480.50    207.23 o 
   1  10  16     7144.17     7049.02    231.92 o 
   2  10  16     1594.93     1737.39    178.70 o 
   3  10  16      162.33      105.43    238.56 o 
   4  10  16      218.92      414.97    206.67 o 
   5  10  16      661.22      849.90    232.02 o 
   6  10  16      177.18       97.47    211.14 o 
   7  10  16       16.13      -63.48    247.28 o 
  -7  11  16       10.86      129.13    197.22 o 
  -6  11  16      284.68      220.28    163.43 o 
  -5  11  16     1415.50     1322.57    189.61 o 
  -4  11  16     1098.41     1100.02    178.35 o 
  -3  11  16      802.11      470.35    158.29 o 
  -2  11  16      608.51      528.70    121.09 o 
  -1  11  16     3856.64     4220.82    192.41 o 
   0  11  16     3551.52     3607.76    179.78 o 
   1  11  16      597.45      915.22    154.11 o 
   2  11  16       88.76        0.81    257.47 o 
   3  11  16      423.43      208.58    196.06 o 
   4  11  16     1681.35     1683.25    338.92 o 
   5  11  16     1361.31     1382.48    263.28 o 
   6  11  16      976.89     1179.79    260.65 o 
  -7  12  16      168.14       86.04    173.05 o 
  -6  12  16        5.43      176.66    166.23 o 
  -5  12  16      392.47      419.00    186.50 o 
  -4  12  16     2336.67     2300.73    287.21 o 
  -3  12  16     2742.65     3143.65    242.94 o 
  -2  12  16     1780.34     2103.58    177.79 o 
  -1  12  16      232.90       75.45    115.64 o 
   0  12  16      515.30      567.32    139.28 o 
   1  12  16     2289.39     2162.32    186.24 o 
   2  12  16     3055.05     2981.74    289.70 o 
   3  12  16     1239.82     1631.00    261.55 o 
   4  12  16        2.22     -123.68    253.10 o 
   5  12  16      284.43       46.23    221.94 o 
  -6  13  16       25.95       63.47    217.79 o 
  -5  13  16       28.16       40.65    187.22 o 
  -4  13  16      196.17      197.17    181.49 o 
  -3  13  16       59.01       72.66    174.42 o 
  -2  13  16      612.33      592.23    183.95 o 
  -1  13  16      820.48      850.46    163.93 o 
   0  13  16      277.26      260.74    141.45 o 
   1  13  16      342.79      256.40    213.72 o 
   2  13  16        1.20      -80.00    194.19 o 
   3  13  16       50.58     -170.00    452.38 o 
   4  13  16        9.71     -142.80    210.23 o 
   5  13  16      366.02      183.53    436.38 o 
  -5  14  16      276.59      193.99    241.55 o 
  -4  14  16      254.18      127.89    230.87 o 
  -3  14  16      532.77      598.23    246.75 o 
  -2  14  16      419.84      493.31    229.36 o 
  -1  14  16      149.57       89.40    172.34 o 
   0  14  16        9.71     -104.45    146.56 o 
   1  14  16      285.56      196.51    212.73 o 
   2  14  16     1223.05     1364.63    271.26 o 
   3  14  16      688.38      963.98    270.01 o 
   4  14  16      256.37      225.06    248.11 o 
  -3  15  16       41.34       37.82    229.31 o 
  -2  15  16      375.59      221.74    233.48 o 
  -1  15  16      614.53      894.82    249.93 o 
   0  15  16       60.78     -173.39    215.97 o 
   1  15  16      341.76      152.07    478.56 o 
   2  15  16      498.24      344.02    245.05 o 
 -10   1  17      248.26      108.96    161.66 o 
  -9   1  17       22.34       92.82    135.60 o 
  -8   1  17       20.91       -6.39    122.91 o 
  -7   1  17      493.93      540.72    120.90 o 
  -6   1  17     4163.89     4116.43    278.79 o 
  -5   1  17     6295.76     6181.17    350.20 o 
  -4   1  17     4178.39     4417.11    145.08 o 
  -3   1  17      117.30      173.36     70.29 o 
  -2   1  17     8215.07     8107.60    193.86 o 
  -1   1  17    16980.86    16967.21    393.24 o 
   0   1  17    12438.21    12433.89    241.17 o 
   1   1  17     4595.63     4561.11    145.30 o 
   2   1  17      394.68      268.88     62.69 o 
   3   1  17      259.63      237.21     61.26 o 
   4   1  17     3884.80     3606.40    144.95 o 
   5   1  17     7225.43     6947.74    281.61 o 
   6   1  17     3471.41     3548.28    221.02 o 
   7   1  17      129.85        0.03    153.36 o 
   8   1  17      488.57      281.97    168.28 o 
   9   1  17      541.17      405.40    188.47 o 
 -10   2  17       88.51      138.27    146.15 o 
  -9   2  17        6.53       43.32    130.80 o 
  -8   2  17        7.06     -110.69    123.06 o 
  -7   2  17      295.27      234.34    118.01 o 
  -6   2  17     1824.98     1572.79    144.76 o 
  -5   2  17     2579.64     2453.49    241.45 o 
  -4   2  17      167.68      193.80     73.58 o 
  -3   2  17      203.20      227.20     73.24 o 
  -2   2  17      978.37     1003.51     90.50 o 
  -1   2  17     2771.13     2728.48    152.00 o 
   0   2  17      813.47      768.93     81.36 o 
   1   2  17      386.52      421.69     70.64 o 
   2   2  17      818.77      863.31     81.65 o 
   3   2  17     2091.00     2147.49    147.88 o 
   4   2  17      260.83      220.07     88.18 o 
   5   2  17        2.78     -147.43    147.43 o 
   6   2  17      700.53      660.26    533.84 o 
   7   2  17     1104.19      767.99    205.81 o 
   8   2  17      625.17      568.96    216.43 o 
   9   2  17      128.98      158.68    337.68 o 
 -10   3  17     1397.54     1536.77    180.05 o 
  -9   3  17     1442.40     1459.17    170.48 o 
  -8   3  17       46.10        5.89    121.76 o 
  -7   3  17     3530.45     3663.12    196.46 o 
  -6   3  17    10758.62    11162.21    301.73 o 
  -5   3  17    17064.48    16586.94    518.59 o 
  -4   3  17     6461.49     5964.71    189.39 o 
  -3   3  17      241.89      153.37     77.27 o 
  -2   3  17    16410.64    16151.58    292.27 o 
  -1   3  17    20420.38    20475.35    342.85 o 
   0   3  17     6647.67     6297.89    158.94 o 
   1   3  17       18.04       47.67     61.74 o 
   2   3  17     2862.18     2697.88    120.12 o 
   3   3  17    10030.80     9701.45    261.07 o 
   4   3  17     4279.22     3764.51    164.90 o 
   5   3  17      795.18      755.03    186.19 o 
   6   3  17        4.41      200.85    192.01 o 
   7   3  17      149.17      161.33    189.12 o 
   8   3  17      128.86      282.87    208.69 o 
 -10   4  17        4.92     -158.51    158.51 o 
  -9   4  17     1010.18     1073.30    161.20 o 
  -8   4  17     3517.22     3927.15    212.20 o 
  -7   4  17     3301.08     3125.01    185.64 o 
  -6   4  17       24.14      -63.10    108.22 o 
  -5   4  17     3424.88     3244.17    255.72 o 
  -4   4  17    16026.19    15242.59    332.69 o 
  -3   4  17    12769.14    12556.42    257.43 o 
  -2   4  17     1348.22     1363.71    100.23 o 
  -1   4  17     1174.84     1228.54     90.64 o 
   0   4  17     8558.02     8696.92    192.06 o 
   1   4  17    14023.74    13783.02    245.02 o 
   2   4  17     8411.28     8407.30    200.65 o 
   3   4  17       65.71        4.84     72.01 o 
   4   4  17      493.00      308.30     97.84 o 
   5   4  17      330.01      373.41    171.69 o 
   6   4  17       54.25     -206.55    206.55 o 
   7   4  17      137.78      -90.78    183.47 o 
   8   4  17       10.86      -19.85    203.75 o 
 -10   5  17      215.16      504.76    152.94 o 
  -9   5  17        9.67      113.95    139.20 o 
  -8   5  17       80.97      -98.11    129.50 o 
  -7   5  17      888.75      903.81    151.73 o 
  -6   5  17      865.85      816.26    131.05 o 
  -5   5  17        2.00      -15.17    102.72 o 
  -4   5  17     1568.89     1443.99    133.37 o 
  -3   5  17     3383.16     3273.78    135.16 o 
  -2   5  17     2631.28     2451.58    112.63 o 
  -1   5  17     1033.13      956.06     81.89 o 
   0   5  17    11137.49    11048.38    237.26 o 
   1   5  17    17737.12    17450.26    413.20 o 
   2   5  17    11069.60    11036.87    284.93 o 
   3   5  17       13.74       47.34     88.52 o 
   4   5  17     2374.34     2207.28    232.66 o 
   5   5  17     7428.30     7724.41    383.45 o 
   6   5  17     3735.51     3716.35    289.86 o 
   7   5  17      302.12      298.01    211.40 o 
   8   5  17      101.87      419.85    228.53 o 
  -9   6  17       84.61      165.94    132.38 o 
  -8   6  17       30.44      -23.03    116.06 o 
  -7   6  17      251.49      268.53    113.61 o 
  -6   6  17      984.54      885.58    119.41 o 
  -5   6  17     2732.74     2434.54    147.01 o 
  -4   6  17       17.94      -11.08     89.98 o 
  -3   6  17     4629.86     4753.49    162.70 o 
  -2   6  17    14801.85    14660.63    245.38 o 
  -1   6  17    15616.29    15616.88    271.36 o 
   0   6  17     3143.65     3166.09    137.28 o 
   1   6  17     1113.37     1094.57     99.66 o 
   2   6  17    13827.60    14100.69    274.32 o 
   3   6  17    14939.13    15642.63    360.63 o 
   4   6  17     6536.29     6124.71    343.53 o 
   5   6  17       24.39     -171.88    171.88 o 
   6   6  17     2468.32     2522.76    262.93 o 
   7   6  17     4615.38     4540.61    336.17 o 
   8   6  17     3061.14     3308.82    667.66 o 
  -9   7  17      950.53     1022.10    158.93 o 
  -8   7  17       14.76       81.95    125.34 o 
  -7   7  17     3351.11     3240.49    215.24 o 
  -6   7  17     6733.82     6669.50    289.63 o 
  -5   7  17     3088.94     2598.97    153.51 o 
  -4   7  17       50.09      218.59    185.94 o 
  -3   7  17     4426.97     4393.52    139.64 o 
  -2   7  17     5051.88     4941.39    178.14 o 
  -1   7  17     2279.54     2306.82    126.56 o 
   0   7  17      255.04      158.82     83.92 o 
   1   7  17     1066.66     1182.04    104.93 o 
   2   7  17     4553.54     4459.74    159.77 o 
   3   7  17     1686.02     1734.23    157.75 o 
   4   7  17       73.28     -118.22    168.96 o 
   5   7  17     2184.16     2070.34    248.51 o 
   6   7  17     2696.24     2257.90    255.96 o 
   7   7  17      384.07      286.26    213.18 o 
   8   7  17       69.97      106.59    230.25 o 
  -9   8  17     2937.63     2945.68    207.67 o 
  -8   8  17     7026.50     7268.05    258.67 o 
  -7   8  17     6104.51     6143.69    271.37 o 
  -6   8  17      787.97      734.14    127.65 o 
  -5   8  17     5680.21     5379.53    207.87 o 
  -4   8  17    23372.67    23333.23    533.40 o 
  -3   8  17    23230.74    23599.92    349.42 o 
  -2   8  17     7062.67     6895.29    201.63 o 
  -1   8  17     1925.53     2027.48    128.09 o 
   0   8  17    14043.01    14122.32    286.91 o 
   1   8  17    17037.19    17139.56    320.80 o 
   2   8  17     3314.45     3552.41    151.55 o 
   3   8  17       62.42     -113.80    113.80 o 
   4   8  17     1919.33     1849.14    277.83 o 
   5   8  17     1445.52     1515.77    236.10 o 
   6   8  17      239.66      -49.58    196.42 o 
   7   8  17        3.50      -56.60    201.14 o 
  -8   9  17       71.57      136.32    141.60 o 
  -7   9  17     1881.17     1758.80    157.19 o 
  -6   9  17     4160.09     4353.21    199.15 o 
  -5   9  17     3973.51     4197.51    194.48 o 
  -4   9  17      130.47      121.19    134.25 o 
  -3   9  17     7451.62     6958.35    373.82 o 
  -2   9  17    15380.99    15992.26    366.24 o 
  -1   9  17    10626.47    10520.12    460.20 o 
   0   9  17        0.23      -56.95     98.28 o 
   1   9  17     6151.79     6098.71    259.77 o 
   2   9  17     4885.03     4651.41    183.77 o 
   3   9  17      282.91      216.50    188.42 o 
   4   9  17      847.74      919.20    215.53 o 
   5   9  17      980.21     1233.42    445.11 o 
   6   9  17      712.81      777.24    233.34 o 
   7   9  17      198.54      -42.24    220.00 o 
  -8  10  17      518.59      397.60    156.03 o 
  -7  10  17       77.00      223.90    171.95 o 
  -6  10  17      596.42      481.15    172.82 o 
  -5  10  17     2627.36     2585.16    216.27 o 
  -4  10  17     1216.22     1133.13    181.40 o 
  -3  10  17      756.65      795.49    161.99 o 
  -2  10  17     7184.51     7505.94    242.13 o 
  -1  10  17    11406.63    11784.58    301.48 o 
   0  10  17     3940.80     3882.72    197.43 o 
   1  10  17      130.78      224.32    110.76 o 
   2  10  17     8847.08     8711.10    324.94 o 
   3  10  17    13429.89    13729.80    530.45 o 
   4  10  17     7194.71     7384.52    404.86 o 
   5  10  17      839.62      790.06    232.34 o 
   6  10  17     1071.49     1054.11    251.42 o 
  -7  11  17     1301.64     1336.30    206.67 o 
  -6  11  17     1066.09     1157.36    196.43 o 
  -5  11  17      244.00      212.36    178.29 o 
  -4  11  17     4563.60     4558.76    363.43 o 
  -3  11  17     6738.64     6473.34    308.30 o 
  -2  11  17     1705.29     1807.20    153.50 o 
  -1  11  17       44.60      -20.34    112.39 o 
   0  11  17     3379.22     3322.17    181.31 o 
   1  11  17     5948.00     6509.18    598.37 o 
   2  11  17     4500.93     3622.36    299.58 o 
   3  11  17      101.29      -50.55    192.90 o 
   4  11  17     2281.72     2331.21    717.12 o 
   5  11  17     4539.56     4285.61    445.11 o 
   6  11  17     3165.18     2670.12    319.28 o 
  -7  12  17     1942.87     1460.42    389.83 o 
  -6  12  17       39.09      -35.99    175.54 o 
  -5  12  17     3444.04     3029.39    252.57 o 
  -4  12  17     6808.40     7139.14    340.46 o 
  -3  12  17     4036.25     3685.61    466.88 o 
  -2  12  17       94.94      228.13    158.49 o 
  -1  12  17     1925.32     1862.29    161.51 o 
   0  12  17     4639.61     5094.11    245.52 o 
   1  12  17     2413.89     2486.74    219.47 o 
   2  12  17       33.94     -192.57    192.57 o 
   3  12  17     1216.93     1304.34    257.87 o 
   4  12  17     1352.45     1205.75    266.57 o 
   5  12  17      964.69     1024.01    263.29 o 
  -6  13  17     4704.50     5071.54    375.08 o 
  -5  13  17     2510.27     2722.33    305.48 o 
  -4  13  17        5.55       10.95    280.98 o 
  -3  13  17     2661.82     2745.16    246.72 o 
  -2  13  17     8555.00     8384.62    549.32 o 
  -1  13  17     6062.81     6661.31    282.74 o 
   0  13  17      624.56      980.62    163.46 o 
   1  13  17      671.83      386.77    224.49 o 
   2  13  17     2313.83     2281.91    291.33 o 
   3  13  17     1432.27     1420.67    272.46 o 
   4  13  17      140.70     -179.01    258.92 o 
  -4  14  17     1957.62     2105.01    305.50 o 
  -3  14  17      323.00      717.48    255.96 o 
  -2  14  17      545.37      615.21    328.74 o 
  -1  14  17     2534.34     2669.56    340.38 o 
   0  14  17     2204.59     2748.48    244.95 o 
   1  14  17      120.25     -184.73    283.65 o 
   2  14  17      569.02      833.06    247.88 o 
   3  14  17     2594.46     2599.46    316.08 o 
  -3  15  17     1063.73     1104.09    286.52 o 
  -2  15  17      860.14      989.75    269.46 o 
  -1  15  17      169.36      509.61    251.69 o 
   0  15  17     3168.71     3412.50    503.29 o 
   1  15  17     5323.63     5657.66    413.86 o 
 -10   0  18     1870.58     2317.67    284.84 o 
  -9   0  18    11166.50    11555.97    486.28 o 
  -8   0  18    11580.69    12056.44    480.66 o 
  -7   0  18     2422.85     2797.64    255.76 o 
  -6   0  18     1819.28     1482.96    206.28 o 
  -5   0  18    23819.02    24027.03    699.80 o 
  -4   0  18     8241.52     8243.47    284.35 o 
  -3   0  18    11265.27    10341.66    317.88 o 
  -2   0  18      163.74       21.35    102.11 o 
  -1   0  18     5314.28     5194.64    230.46 o 
   0   0  18     9817.46    10346.26    354.09 o 
   1   0  18     1954.80     1890.13    149.23 o 
   2   0  18     1167.28     1177.07    136.27 o 
   3   0  18     3477.32     3596.88    193.58 o 
   4   0  18      684.48      770.10    151.28 o 
   5   0  18      280.55      372.38    244.37 o 
   6   0  18      155.28      261.83    258.92 o 
   7   0  18      433.67      -46.55    279.28 o 
   8   0  18        0.98     -250.19    273.47 o 
 -10   1  18     2525.05     2841.85    260.05 o 
  -9   1  18       80.68      173.16    142.26 o 
  -8   1  18     2001.55     1927.19    170.22 o 
  -7   1  18     9634.59     9755.41    404.79 o 
  -6   1  18     7951.19     7909.72    265.75 o 
  -5   1  18      266.69      233.72    107.36 o 
  -4   1  18    13418.82    13350.36    262.37 o 
  -3   1  18    17408.32    16845.46    304.41 o 
  -2   1  18    13994.08    13390.60    263.47 o 
  -1   1  18      442.36      207.40     79.51 o 
   0   1  18     2568.97     2739.86    121.95 o 
   1   1  18    11033.83    11248.29    235.95 o 
   2   1  18     5359.52     5279.20    160.49 o 
   3   1  18       41.26      -68.46     68.46 o 
   4   1  18     3052.62     2995.83    141.31 o 
   5   1  18     7509.84     7679.12    309.55 o 
   6   1  18     1596.77     1965.75    196.39 o 
   7   1  18      123.07       30.20    159.96 o 
   8   1  18     1707.96     1881.91    215.92 o 
 -10   2  18     1125.08     1224.29    247.33 o 
  -9   2  18     1705.55     1635.09    176.78 o 
  -8   2  18      112.12       40.09    131.46 o 
  -7   2  18     1950.39     1928.54    229.69 o 
  -6   2  18     8395.63     8654.28    274.80 o 
  -5   2  18    15173.72    14310.39    350.89 o 
  -4   2  18     1087.26      874.79    106.34 o 
  -3   2  18    11489.48    11218.74    374.36 o 
  -2   2  18    48694.06    47394.99    669.59 o 
  -1   2  18    50387.33    49633.25    695.32 o 
   0   2  18     7370.60     6939.34    251.88 o 
   1   2  18     8281.66     8347.00    189.35 o 
   2   2  18    38061.72    38248.48    515.98 o 
   3   2  18    46949.12    47689.17    619.17 o 
   4   2  18    15823.34    14890.12    306.03 o 
   5   2  18       72.09      -35.35    168.14 o 
   6   2  18     5025.49     4274.70    365.11 o 
   7   2  18     7380.40     6744.03    414.56 o 
   8   2  18     2227.94     2293.76    229.22 o 
 -10   3  18      274.57      375.14    174.34 o 
  -9   3  18      336.40      286.67    147.76 o 
  -8   3  18     1998.94     2003.15    176.92 o 
  -7   3  18     1232.90      960.53    142.88 o 
  -6   3  18      195.64      377.73    119.82 o 
  -5   3  18      704.29      730.25    123.71 o 
  -4   3  18    13634.27    13171.44    328.10 o 
  -3   3  18    16278.77    15650.51    292.79 o 
  -2   3  18     9850.51     9609.70    222.56 o 
  -1   3  18     3696.56     3362.24    137.88 o 
   0   3  18    30012.83    29448.98    421.29 o 
   1   3  18    32187.01    31851.38    447.62 o 
   2   3  18     5720.71     5688.84    171.05 o 
   3   3  18      785.03      776.27     91.59 o 
   4   3  18    15433.09    14919.22    340.56 o 
   5   3  18     8392.62     8825.06    406.63 o 
   6   3  18     2960.09     2826.39    308.38 o 
   7   3  18        6.47      -96.36    193.34 o 
   8   3  18      860.61      927.96    242.70 o 
 -10   4  18      783.71      943.15    200.41 o 
  -9   4  18     3700.24     3711.53    365.32 o 
  -8   4  18     3650.12     4170.69    223.25 o 
  -7   4  18      584.30      698.21    139.34 o 
  -6   4  18      202.09      206.60    126.39 o 
  -5   4  18     3829.54     3624.36    187.08 o 
  -4   4  18    16354.20    16297.44    420.75 o 
  -3   4  18     4959.83     4660.06    160.29 o 
  -2   4  18      474.56      415.10     94.33 o 
  -1   4  18     3346.35     3212.02    134.98 o 
   0   4  18     3537.31     3258.75    126.74 o 
   1   4  18      737.90      532.71    106.69 o 
   2   4  18      119.85       82.90     77.24 o 
   3   4  18      193.17      261.33    101.51 o 
   4   4  18      201.63      138.19    138.17 o 
   5   4  18      124.24      120.18    175.66 o 
   6   4  18      669.39      479.65    203.75 o 
   7   4  18      713.34      825.86    224.02 o 
   8   4  18       34.28      185.92    212.32 o 
  -9   5  18      348.93      377.07    152.73 o 
  -8   5  18     1442.65     1404.55    167.39 o 
  -7   5  18     7968.48     8583.48    299.02 o 
  -6   5  18    10812.20    10939.69    317.02 o 
  -5   5  18     2871.14     3012.72    180.37 o 
  -4   5  18      991.90      968.39    124.18 o 
  -3   5  18     3697.78     3434.79    143.49 o 
  -2   5  18     5712.55     5676.10    170.87 o 
  -1   5  18     2382.39     2297.09    106.38 o 
   0   5  18      923.23      857.54     94.77 o 
   1   5  18       13.75       61.18     80.53 o 
   2   5  18     1359.07     1111.35    101.36 o 
   3   5  18     2588.19     2353.28    153.61 o 
   4   5  18      465.26      484.95    185.14 o 
   5   5  18      183.67      207.68    181.84 o 
   6   5  18      111.28      312.85    197.87 o 
   7   5  18      814.75      870.33    243.87 o 
   8   5  18      609.12      517.84    245.21 o 
  -9   6  18     1364.01     1291.95    168.42 o 
  -8   6  18      250.64      224.78    128.03 o 
  -7   6  18     1167.97     1102.22    136.93 o 
  -6   6  18     5847.43     5649.54    277.55 o 
  -5   6  18     7589.42     6912.62    340.99 o 
  -4   6  18     1719.02     1538.31    130.37 o 
  -3   6  18     1024.95      953.14     92.42 o 
  -2   6  18     8368.59     8232.00    194.08 o 
  -1   6  18    18496.68    18820.20    314.84 o 
   0   6  18     6323.20     6215.16    222.91 o 
   1   6  18      248.49      278.64     87.34 o 
   2   6  18     9571.60    10117.45    234.98 o 
   3   6  18     5496.48     6119.40    282.60 o 
   4   6  18     1201.44     1021.46    202.43 o 
   5   6  18       55.74      501.33    198.40 o 
   6   6  18     1937.58     2098.69    267.98 o 
   7   6  18     2464.51     2617.96    290.72 o 
   8   6  18      678.95      674.50    243.76 o 
  -9   7  18     1189.41     1447.30    177.45 o 
  -8   7  18     1835.71     1886.31    163.09 o 
  -7   7  18     1338.90     1228.30    141.94 o 
  -6   7  18      156.26      131.06    116.66 o 
  -5   7  18     6350.77     6327.57    285.98 o 
  -4   7  18    16064.64    15568.09    345.36 o 
  -3   7  18     8508.66     8692.29    210.50 o 
  -2   7  18      112.10       48.70     80.98 o 
  -1   7  18    11099.28    10559.37    245.04 o 
   0   7  18    36054.10    36325.12    550.54 o 
   1   7  18    32543.59    33758.80    609.10 o 
   2   7  18     4710.99     4558.31    233.82 o 
   3   7  18     1218.29     1255.69    135.70 o 
   4   7  18    10206.99     9781.57    432.43 o 
   5   7  18     7930.73     8300.77    418.43 o 
   6   7  18     2513.17     2059.72    395.65 o 
   7   7  18        2.97      217.36    238.56 o 
  -8   8  18       41.56      -96.36    143.13 o 
  -7   8  18       51.83       22.62    121.81 o 
  -6   8  18     1025.89     1043.77    155.58 o 
  -5   8  18     2879.42     2755.89    227.01 o 
  -4   8  18       33.55      116.03    107.00 o 
  -3   8  18      600.60      651.58    112.15 o 
  -2   8  18     1855.78     1884.52    127.00 o 
  -1   8  18     3159.26     3009.22    227.03 o 
   0   8  18      622.76      579.20    100.57 o 
   1   8  18       27.06        3.61     89.12 o 
   2   8  18     2078.31     1942.98    126.28 o 
   3   8  18      532.20      693.15    222.55 o 
   4   8  18      190.11       92.46    187.12 o 
   5   8  18      148.25       62.74    194.13 o 
   6   8  18     1012.92     1320.86    249.17 o 
   7   8  18      964.06      619.84    248.74 o 
  -8   9  18       67.10     -134.02    145.00 o 
  -7   9  18     1258.82     1423.24    156.89 o 
  -6   9  18     3031.60     3077.84    327.84 o 
  -5   9  18     3931.07     3769.56    214.58 o 
  -4   9  18      790.24      797.77    197.78 o 
  -3   9  18      243.26      293.74    126.62 o 
  -2   9  18      426.70      497.69    106.09 o 
  -1   9  18     1926.21     2108.00    135.37 o 
   0   9  18     2180.53     1999.03    132.29 o 
   1   9  18      576.10      590.17    103.68 o 
   2   9  18      489.54      354.21    121.21 o 
   3   9  18       64.61       83.38    189.20 o 
   4   9  18      602.63      493.44    209.47 o 
   5   9  18      519.34      770.18    228.53 o 
   6   9  18      347.92       58.62    217.01 o 
  -8  10  18      167.17       20.13    215.88 o 
  -7  10  18       19.18     -103.26    167.04 o 
  -6  10  18        6.76     -136.39    136.39 o 
  -5  10  18      225.71      290.06    143.63 o 
  -4  10  18      343.61      141.12    154.28 o 
  -3  10  18      252.31      305.81    158.03 o 
  -2  10  18      322.47      324.75    116.93 o 
  -1  10  18       14.41       20.25    112.83 o 
   0  10  18       82.24      130.61    110.47 o 
   1  10  18       89.55      -51.87     94.90 o 
   2  10  18      403.78      251.58    145.83 o 
   3  10  18      990.48     1012.07    224.25 o 
   4  10  18      145.91      162.01    204.09 o 
   5  10  18        0.62      -95.91    219.65 o 
   6  10  18       85.40     -212.55    212.55 o 
  -7  11  18       77.29       57.95    398.56 o 
  -6  11  18      361.83      448.10    255.75 o 
  -5  11  18     1738.25     1709.28    216.34 o 
  -4  11  18     3727.39     3880.05    261.49 o 
  -3  11  18      293.21      339.77    185.28 o 
  -2  11  18      653.71      811.47    150.28 o 
  -1  11  18     2673.01     2947.28    182.81 o 
   0  11  18     1937.86     1875.52    158.51 o 
   1  11  18     1678.36     1937.92    212.47 o 
   2  11  18      422.30      694.30    202.05 o 
   3  11  18       13.64      -75.58    199.06 o 
   4  11  18      402.76      116.28    206.87 o 
   5  11  18     1647.26     1687.74    279.11 o 
  -6  12  18      346.81      425.01    232.35 o 
  -5  12  18       29.00     -177.99    177.99 o 
  -4  12  18      777.94      623.75    191.23 o 
  -3  12  18     3206.21     3551.28    376.94 o 
  -2  12  18     2869.45     2783.74    239.27 o 
  -1  12  18      999.00      857.06    144.75 o 
   0  12  18       13.67      160.74    141.70 o 
   1  12  18      911.74      937.81    236.47 o 
   2  12  18     2011.49     1608.45    340.38 o 
   3  12  18     1911.47     2362.76    448.02 o 
   4  12  18      497.09      480.92    241.43 o 
   5  12  18        5.33      -66.90    295.28 o 
  -5  13  18      307.35       31.28    233.15 o 
  -4  13  18      410.81      305.72    234.08 o 
  -3  13  18       69.38      158.90    249.17 o 
  -2  13  18      169.98      -74.16    176.56 o 
  -1  13  18      352.35      331.53    183.54 o 
   0  13  18      582.79      676.90    164.89 o 
   1  13  18      384.90       11.35    207.74 o 
   2  13  18      249.67      -32.35    222.84 o 
   3  13  18      325.62      289.27    240.92 o 
   4  13  18       76.89      349.46    248.87 o 
  -4  14  18      212.52       86.72    408.74 o 
  -3  14  18      890.71     1250.08    277.14 o 
  -2  14  18     1539.28     2081.55    297.94 o 
  -1  14  18     1480.52     1334.36    270.22 o 
   0  14  18      200.22      105.21    225.19 o 
   1  14  18      391.79      421.46    384.02 o 
   2  14  18     1235.05     1496.21    453.84 o 
  -1  15  18       21.54     -220.79    220.79 o 
 -10   1  19      531.58      599.57    192.29 o 
  -9   1  19     1309.85     1358.95    175.00 o 
  -8   1  19     1702.82     1845.27    176.85 o 
  -7   1  19      109.62      178.82    129.93 o 
  -6   1  19     2278.09     2206.93    169.39 o 
  -5   1  19    13030.47    12693.40    336.70 o 
  -4   1  19    16461.71    16235.29    501.37 o 
  -3   1  19     4018.18     3625.02    145.96 o 
  -2   1  19     5031.37     4762.25    164.50 o 
  -1   1  19    17304.45    17074.54    314.34 o 
   0   1  19    13481.63    13459.72    267.68 o 
   1   1  19     8837.11     8741.61    212.01 o 
   2   1  19     3757.78     3558.61    141.98 o 
   3   1  19       89.67       62.08     95.82 o 
   4   1  19     3446.97     3384.15    179.72 o 
   5   1  19     5595.85     5597.64    273.71 o 
   6   1  19     2968.82     2973.87    228.17 o 
   7   1  19      143.53      -27.10    366.38 o 
   8   1  19      164.44      296.74    228.31 o 
 -10   2  19      304.79      274.55    183.44 o 
  -9   2  19       27.73      223.65    146.76 o 
  -8   2  19      508.06      388.06    145.13 o 
  -7   2  19     1939.62     1639.54    165.86 o 
  -6   2  19     1856.53     1811.86    156.79 o 
  -5   2  19     2551.09     2296.77    162.56 o 
  -4   2  19      530.34      723.80    124.07 o 
  -3   2  19    12299.08    12078.02    257.33 o 
  -2   2  19     6405.50     6676.66    291.43 o 
  -1   2  19     3406.77     3462.43    141.85 o 
   0   2  19       31.25      -25.71     77.98 o 
   1   2  19      597.53      571.68     90.72 o 
   2   2  19     4456.27     4160.15    155.63 o 
   3   2  19     6241.13     5726.91    194.98 o 
   4   2  19       28.52      -85.96     85.96 o 
   5   2  19      223.17       66.90    142.08 o 
   6   2  19      841.16      770.61    173.36 o 
   7   2  19      950.65     1097.94    192.28 o 
   8   2  19      277.98      321.50    184.66 o 
 -10   3  19      523.24      442.20    366.56 o 
  -9   3  19      257.29      387.77    153.85 o 
  -8   3  19       19.47        4.24    134.55 o 
  -7   3  19      535.42      542.97    138.69 o 
  -6   3  19     3274.09     3156.83    188.42 o 
  -5   3  19     5291.43     4976.22    218.23 o 
  -4   3  19     5439.21     5091.87    216.05 o 
  -3   3  19       30.71      -14.54     83.92 o 
  -2   3  19       25.96       64.00     82.68 o 
  -1   3  19      355.45      187.37     82.92 o 
   0   3  19      793.43      863.43     95.99 o 
   1   3  19     1262.98     1144.44     97.00 o 
   2   3  19     2598.84     2872.02    162.58 o 
   3   3  19     1456.73     1515.70    136.04 o 
   4   3  19        8.29      -39.12    125.39 o 
   5   3  19     1797.17     1870.07    236.48 o 
   6   3  19     1752.57     2279.34    257.87 o 
   7   3  19      803.65      273.47    209.17 o 
   8   3  19      139.93       11.21    216.43 o 
  -9   4  19     1056.58     1263.59    178.15 o 
  -8   4  19     1717.42     1703.17    177.40 o 
  -7   4  19      513.47      483.44    139.41 o 
  -6   4  19      123.22       32.20    117.61 o 
  -5   4  19     3929.18     3771.18    198.59 o 
  -4   4  19     7472.07     7048.68    247.54 o 
  -3   4  19      610.79      556.21     93.59 o 
  -2   4  19      120.23       87.51     81.70 o 
  -1   4  19       20.27      -76.39     76.39 o 
   0   4  19       43.49      -53.97     73.93 o 
   1   4  19      659.84      630.33     87.81 o 
   2   4  19       45.85      -25.47     76.94 o 
   3   4  19      287.72      184.53    105.91 o 
   4   4  19     2106.91     2000.92    187.47 o 
   5   4  19     1897.62     1893.51    237.33 o 
   6   4  19     1025.24      940.40    232.93 o 
   7   4  19       63.93       86.50    206.28 o 
   8   4  19      171.64      135.12    232.34 o 
  -9   5  19      728.49      987.28    192.60 o 
  -8   5  19     2910.28     2806.33    204.69 o 
  -7   5  19     2451.90     2715.78    263.29 o 
  -6   5  19       73.02      126.46    121.79 o 
  -5   5  19     3281.72     2966.47    184.10 o 
  -4   5  19     6972.26     6612.10    470.72 o 
  -3   5  19     9626.71     9274.96    377.79 o 
  -2   5  19      536.41      631.51     89.09 o 
  -1   5  19     4175.08     3960.98    145.56 o 
   0   5  19    20990.64    20413.02    332.91 o 
   1   5  19    17746.54    17696.36    326.09 o 
   2   5  19     2615.34     2606.96    134.50 o 
   3   5  19     1635.10     1527.22    141.95 o 
   4   5  19     3423.01     3291.02    340.38 o 
   5   5  19     3528.57     3633.55    353.47 o 
   6   5  19      741.24     1069.66    234.40 o 
   7   5  19       30.25      229.46    226.98 o 
  -9   6  19      588.70      905.04    165.57 o 
  -8   6  19      290.63      468.33    134.63 o 
  -7   6  19     5762.84     5213.38    266.20 o 
  -6   6  19    11542.98    11331.82    299.13 o 
  -5   6  19     3911.89     3723.18    181.09 o 
  -4   6  19      269.21      166.51    106.88 o 
  -3   6  19     9303.63     9494.28    220.72 o 
  -2   6  19    31518.21    31674.16    498.59 o 
  -1   6  19    24314.92    24644.43    383.42 o 
   0   6  19     4992.84     4743.18    171.38 o 
   1   6  19     3420.67     3634.96    193.64 o 
   2   6  19    24152.73    23876.42    402.90 o 
   3   6  19    11330.44    12106.29    542.41 o 
   4   6  19     2830.40     2281.48    251.63 o 
   5   6  19      283.11      193.16    201.90 o 
   6   6  19     3002.79     2947.10    296.56 o 
   7   6  19     2870.26     2767.71    302.79 o 
  -9   7  19       84.18       22.67    171.68 o 
  -8   7  19     1821.57     1597.98    180.39 o 
  -7   7  19     2638.62     2598.40    177.57 o 
  -6   7  19      239.27      149.75    119.42 o 
  -5   7  19     1144.39      916.71    156.55 o 
  -4   7  19     5064.83     5103.66    206.46 o 
  -3   7  19     2045.43     2114.05    144.23 o 
  -2   7  19       66.37      -54.87     82.91 o 
  -1   7  19     2021.34     2270.76    135.84 o 
   0   7  19     3382.30     3529.77    212.20 o 
   1   7  19     1774.31     1794.98    125.48 o 
   2   7  19      123.32       72.31     91.07 o 
   3   7  19     1304.68     1118.97    177.55 o 
   4   7  19     2267.01     2357.50    529.48 o 
   5   7  19     2292.23     2040.19    503.29 o 
   6   7  19       56.33     -102.15    350.56 o 
   7   7  19     1073.30     1098.77    344.74 o 
  -8   8  19     1556.83     1781.87    237.25 o 
  -7   8  19      534.47      544.70    141.02 o 
  -6   8  19      430.13      229.55    125.55 o 
  -5   8  19      804.27      747.38    145.42 o 
  -4   8  19      627.02      615.85    143.36 o 
  -3   8  19       76.99       80.60    117.18 o 
  -2   8  19       54.38       11.64     86.00 o 
  -1   8  19       41.82       75.60     96.35 o 
   0   8  19      468.28      324.46     98.07 o 
   1   8  19      556.85      598.40    106.07 o 
   2   8  19       64.71      -49.43    156.80 o 
   3   8  19      443.14      547.42    208.35 o 
   4   8  19     1466.17     1370.75    240.60 o 
   5   8  19     2442.60     2188.76    277.35 o 
   6   8  19     1330.97     1026.92    301.10 o 
   7   8  19       11.61       -3.67    240.63 o 
  -8   9  19     1701.54     1427.39    262.71 o 
  -7   9  19     1983.55     1799.82    213.51 o 
  -6   9  19      248.81      420.57    153.14 o 
  -5   9  19      161.02      308.26    138.13 o 
  -4   9  19     4149.75     3506.57    210.35 o 
  -3   9  19     5468.42     5108.62    239.19 o 
  -2   9  19     1252.57     1288.87    124.97 o 
  -1   9  19      764.53      836.61    114.04 o 
   0   9  19     4346.88     4334.45    179.11 o 
   1   9  19     2560.41     2513.00    146.68 o 
   2   9  19       49.50       72.66    115.63 o 
   3   9  19     3704.12     3437.40    536.75 o 
   4   9  19     2303.63     2288.54    278.31 o 
   5   9  19      656.85      495.02    228.53 o 
   6   9  19       19.59     -151.55    224.01 o 
  -7  10  19     2615.13     2058.51    279.41 o 
  -6  10  19     7165.95     6877.81    295.19 o 
  -5  10  19     2839.39     2901.15    207.84 o 
  -4  10  19        7.99      -45.01    137.72 o 
  -3  10  19     8473.94     8666.31    335.15 o 
  -2  10  19    19196.02    19852.94    417.68 o 
  -1  10  19    12664.92    12617.65    295.01 o 
   0  10  19      690.18      610.83    115.29 o 
   1  10  19     3861.22     4093.32    177.67 o 
   2  10  19    10958.25    11316.35    380.26 o 
   3  10  19     9664.89    10128.10    474.27 o 
   4  10  19     1965.51     1587.99    437.84 o 
   5  10  19       81.63      -57.26    220.64 o 
   6  10  19     1930.23     1776.86    295.47 o 
  -7  11  19     1414.76     1372.67    270.51 o 
  -6  11  19      232.57      -40.73    309.83 o 
  -5  11  19     4356.05     4529.55    249.64 o 
  -4  11  19     8983.67     9311.48    378.78 o 
  -3  11  19     7062.38     7767.43    356.10 o 
  -2  11  19      119.35      -48.62    183.97 o 
  -1  11  19     3043.20     2978.74    188.71 o 
   0  11  19     7287.81     7859.44    242.42 o 
   1  11  19     6138.49     6631.76    309.89 o 
   2  11  19     1215.78     1164.21    280.74 o 
   3  11  19     1474.26     1220.66    252.25 o 
   4  11  19     3674.75     3291.12    386.92 o 
   5  11  19     3585.77     3857.67    351.25 o 
  -6  12  19      819.02      950.03    516.38 o 
  -5  12  19      520.62      858.12    252.62 o 
  -4  12  19      636.70      684.60    204.01 o 
  -3  12  19        5.39      -97.45    170.74 o 
  -2  12  19      462.03      596.16    201.54 o 
  -1  12  19      359.02      343.15    136.67 o 
   0  12  19       26.72       -7.14    127.00 o 
   1  12  19      850.26      819.53    183.46 o 
   2  12  19     1499.64     1589.01    273.36 o 
   3  12  19      216.22       63.09    227.82 o 
   4  12  19      121.95        2.65    286.56 o 
  -5  13  19        2.73     -160.58    230.15 o 
  -4  13  19      449.90      730.90    261.55 o 
  -3  13  19     1444.65     1308.79    273.02 o 
  -2  13  19      112.10      186.66    228.53 o 
  -1  13  19      113.24       43.64    219.53 o 
   0  13  19       94.94      195.03    180.71 o 
   1  13  19       17.40      331.49    228.42 o 
   2  13  19      227.94      280.87    231.04 o 
   3  13  19      836.11      658.55    336.01 o 
  -3  14  19     1759.71     2340.58    322.26 o 
  -2  14  19     3716.51     4261.27    753.49 o 
  -1  14  19     1860.46     1944.79    300.00 o 
   0  14  19       19.51      -69.82    328.74 o 
   1  14  19     1154.38     1089.08    357.83 o 
   2  14  19     3292.90     3214.24    680.75 o 
  -9   0  20     1627.74     1344.65    265.34 o 
  -8   0  20       90.81      -51.21    200.37 o 
  -7   0  20       69.24      183.80    178.51 o 
  -6   0  20       78.74      148.91    171.76 o 
  -5   0  20      133.50       22.13    157.28 o 
  -4   0  20      298.05      251.30    167.19 o 
  -3   0  20      247.94      185.65    124.62 o 
  -2   0  20      703.47      658.02    138.26 o 
  -1   0  20      510.64      523.16    137.29 o 
   0   0  20    14764.58    15538.05    428.04 o 
   1   0  20    14281.19    14534.50    403.97 o 
   2   0  20     1156.46     1183.64    151.91 o 
   3   0  20     2306.43     2149.91    216.64 o 
   4   0  20     8559.86     8669.28    680.76 o 
   5   0  20     8020.87     8375.61    578.93 o 
   6   0  20     1357.21     1399.33    343.29 o 
   7   0  20       15.68      299.65    314.19 o 
   8   0  20     1585.38     1678.61    407.29 o 
  -9   1  20     2160.95     2231.11    204.30 o 
  -8   1  20     2758.10     2848.09    204.39 o 
  -7   1  20     1103.80      992.80    156.13 o 
  -6   1  20      841.82      839.50    143.11 o 
  -5   1  20    13025.41    12800.74    343.35 o 
  -4   1  20     7278.67     7636.21    255.43 o 
  -3   1  20      979.55      687.47     98.88 o 
  -2   1  20      652.42      504.92     93.81 o 
  -1   1  20     9150.92     9346.70    229.98 o 
   0   1  20     8226.63     8241.12    243.18 o 
   1   1  20      101.74      218.89     86.86 o 
   2   1  20     7331.03     7823.59    238.42 o 
   3   1  20    10327.84    10594.32    296.44 o 
   4   1  20     6787.75     6076.86    271.50 o 
   5   1  20      231.05      194.43    184.03 o 
   6   1  20     1648.01     1266.90    304.01 o 
   7   1  20     3345.89     3746.29    329.78 o 
   8   1  20     1957.67     2477.35    307.12 o 
  -9   2  20      386.09      386.51    162.63 o 
  -8   2  20     2224.84     2227.29    192.38 o 
  -7   2  20    10764.16    11379.08    340.72 o 
  -6   2  20    20428.80    20419.64    465.76 o 
  -5   2  20     8451.00     7828.39    270.25 o 
  -4   2  20     4250.24     4095.40    212.05 o 
  -3   2  20    29883.61    29183.28    468.22 o 
  -2   2  20    46806.09    46500.29    673.15 o 
  -1   2  20    21138.11    20869.24    366.30 o 
   0   2  20      310.41      294.74     89.45 o 
   1   2  20    12888.16    13506.19    277.45 o 
   2   2  20    21383.50    21825.85    373.58 o 
   3   2  20    15947.59    15826.81    335.97 o 
   4   2  20      580.64      448.59    135.38 o 
   5   2  20     1205.73     1183.34    177.70 o 
   6   2  20     2424.57     2122.22    211.30 o 
   7   2  20      891.45      718.76    196.76 o 
   8   2  20        6.94     -182.16    182.16 o 
  -9   3  20     3989.38     3976.70    237.73 o 
  -8   3  20     4893.24     5522.78    261.08 o 
  -7   3  20      451.10      249.37    143.23 o 
  -6   3  20     1968.35     1993.70    241.03 o 
  -5   3  20    20278.55    19287.42    578.21 o 
  -4   3  20    27626.67    27090.13    686.97 o 
  -3   3  20     5446.67     4978.79    175.63 o 
  -2   3  20      530.52      442.11     93.05 o 
  -1   3  20    20920.44    20778.00    368.20 o 
   0   3  20    34341.48    34298.29    525.23 o 
   1   3  20     9425.65     9486.82    216.20 o 
   2   3  20       69.04       -2.28     79.10 o 
   3   3  20    11235.44    10727.64    372.81 o 
   4   3  20     9927.72     9835.82    298.21 o 
   5   3  20      372.04      503.88    343.29 o 
   6   3  20      124.81      202.52    204.30 o 
   7   3  20      549.42      578.21    189.78 o 
   8   3  20      729.91      896.04    384.02 o 
  -9   4  20      204.55      325.36    178.27 o 
  -8   4  20      167.27      115.50    146.58 o 
  -7   4  20      656.70      666.88    150.39 o 
  -6   4  20     1741.93     1406.84    157.55 o 
  -5   4  20       49.48      -39.81    113.29 o 
  -4   4  20     3545.03     3445.51    192.52 o 
  -3   4  20     5337.37     4975.13    240.53 o 
  -2   4  20      246.98      120.44     86.18 o 
  -1   4  20     1284.65     1174.94    112.47 o 
   0   4  20    10275.65    10323.71    225.53 o 
   1   4  20     9632.23    10032.90    278.77 o 
   2   4  20     1755.15     1848.22    115.35 o 
   3   4  20      107.48       59.15    105.83 o 
   4   4  20     8942.23     8719.49    428.71 o 
   5   4  20     5863.02     5710.99    361.20 o 
   6   4  20     1794.18     1802.77    346.20 o 
   7   4  20        2.26       30.10    224.49 o 
  -9   5  20      201.19      233.50    177.83 o 
  -8   5  20      660.06     1083.33    169.75 o 
  -7   5  20      153.47      118.68    139.41 o 
  -6   5  20       49.33       67.23    128.04 o 
  -5   5  20      474.89      267.77    130.03 o 
  -4   5  20        0.11      -56.37    113.33 o 
  -3   5  20     3729.62     3800.25    161.14 o 
  -2   5  20     7377.62     7578.06    212.05 o 
  -1   5  20     2147.13     2115.21    122.70 o 
   0   5  20      342.73      291.18     89.25 o 
   1   5  20     5113.82     4898.25    203.61 o 
   2   5  20     1437.51     1659.48    123.12 o 
   3   5  20     3918.96     4177.72    198.50 o 
   4   5  20     1109.09     1163.55    177.42 o 
   5   5  20      398.92      187.90    203.75 o 
   6   5  20     2320.11     2036.05    275.71 o 
   7   5  20     2552.58     2618.47    314.92 o 
  -9   6  20       51.40      114.09    173.83 o 
  -8   6  20     1058.13     1056.50    166.44 o 
  -7   6  20     4223.03     4092.88    230.95 o 
  -6   6  20     3603.66     3529.28    188.63 o 
  -5   6  20      744.79      659.11    123.79 o 
  -4   6  20      647.33      564.12    118.32 o 
  -3   6  20     3813.18     3901.57    182.96 o 
  -2   6  20     7263.45     7480.64    217.13 o 
  -1   6  20     3419.01     3471.19    144.70 o 
   0   6  20      136.30      161.73     83.61 o 
   1   6  20     4478.70     4445.79    274.01 o 
   2   6  20     2800.99     3127.47    149.53 o 
   3   6  20     1186.41     1240.59    175.52 o 
   4   6  20       76.95     -128.61    173.92 o 
   5   6  20     1211.00     1211.39    244.74 o 
   6   6  20     1051.84     1230.25    253.49 o 
   7   6  20      601.25      809.55    261.35 o 
  -8   7  20     2537.43     2526.72    256.58 o 
  -7   7  20      535.52      480.48    138.64 o 
  -6   7  20      501.04      455.03    129.78 o 
  -5   7  20     7043.41     7362.48    299.87 o 
  -4   7  20     8520.24     8728.71    295.38 o 
  -3   7  20     8154.03     7857.31    284.41 o 
  -2   7  20       28.05      -87.01     87.01 o 
  -1   7  20     9472.43     9383.00    227.81 o 
   0   7  20    21838.33    22176.77    392.16 o 
   1   7  20    10938.57    11186.11    260.76 o 
   2   7  20     3995.46     3928.87    255.86 o 
   3   7  20      691.26      726.46    173.09 o 
   4   7  20     2113.74     2403.69    276.24 o 
   5   7  20     1724.37     1853.60    269.19 o 
   6   7  20      319.25      454.46    333.10 o 
   7   7  20      109.60      -17.31    243.24 o 
  -8   8  20      430.13      358.69    183.82 o 
  -7   8  20     1065.45     1066.43    191.29 o 
  -6   8  20      890.02      869.67    225.91 o 
  -5   8  20      240.45      278.02    138.99 o 
  -4   8  20      417.07      426.37    138.43 o 
  -3   8  20     1560.77     1373.56    157.50 o 
  -2   8  20     4128.67     4034.80    160.59 o 
  -1   8  20      585.81      476.75    107.97 o 
   0   8  20     1090.99      985.66    116.34 o 
   1   8  20     2027.98     2195.06    138.35 o 
   2   8  20      355.78      457.48    130.99 o 
   3   8  20       73.02      -71.81    231.28 o 
   4   8  20      117.34      294.68    214.92 o 
   5   8  20     1262.85      757.53    242.32 o 
   6   8  20      658.25      795.39    254.19 o 
  -7   9  20        7.42       26.69    170.35 o 
  -6   9  20        8.13       63.77    147.63 o 
  -5   9  20      110.23       83.37    136.53 o 
  -4   9  20     2215.76     2168.74    201.98 o 
  -3   9  20     2703.68     2694.71    192.12 o 
  -2   9  20     1546.44     1562.51    126.21 o 
  -1   9  20      267.78      222.60    108.92 o 
   0   9  20      370.50      236.87    108.39 o 
   1   9  20     3452.41     3518.36    168.52 o 
   2   9  20     2589.56     2684.45    187.41 o 
   3   9  20     1611.38     1672.51    404.38 o 
   4   9  20      222.83      250.38    222.05 o 
   5   9  20      430.66      256.91    235.60 o 
   6   9  20     1726.56     2011.36    297.40 o 
  -7  10  20       52.32       60.62    216.96 o 
  -6  10  20        9.04     -109.83    173.95 o 
  -5  10  20      311.62      251.86    230.11 o 
  -4  10  20      487.12      462.40    155.89 o 
  -3  10  20       34.62     -109.00    134.14 o 
  -2  10  20      226.71      189.30    135.45 o 
  -1  10  20      346.89      259.09    124.47 o 
   0  10  20      940.90     1062.61    127.17 o 
   1  10  20       56.65       57.22    119.68 o 
   2  10  20      106.68      -57.53    192.84 o 
   3  10  20      359.43      145.27    222.84 o 
   4  10  20     1337.73     1503.99    271.59 o 
   5  10  20      612.91      454.81    249.17 o 
  -6  11  20      382.33      287.32    227.90 o 
  -5  11  20     2207.05     2280.18    244.14 o 
  -4  11  20     1996.31     2244.41    205.54 o 
  -3  11  20      453.87      316.29    156.10 o 
  -2  11  20       37.34     -137.77    137.77 o 
  -1  11  20      595.41      690.94    125.93 o 
   0  11  20     1320.25     1395.63    140.02 o 
   1  11  20      648.27      770.67    157.62 o 
   2  11  20      456.42      136.84    227.82 o 
   3  11  20       51.90     -154.72    223.52 o 
   4  11  20      358.90      999.35    263.33 o 
  -5  12  20       22.47     -173.92    228.31 o 
  -4  12  20       56.49      146.68    230.27 o 
  -3  12  20      848.68     1055.33    203.06 o 
  -2  12  20     1548.43     1840.79    228.91 o 
  -1  12  20     1349.64     1326.89    156.62 o 
   0  12  20      200.25      223.25    121.90 o 
   1  12  20        2.92     -157.81    157.81 o 
   2  12  20      372.00      126.89    234.86 o 
   3  12  20      654.34      775.38    265.34 o 
   4  12  20      248.32      395.51    251.00 o 
  -4  13  20      857.48      805.50    272.10 o 
  -3  13  20      223.54      287.17    242.09 o 
  -2  13  20        6.77       70.30    228.53 o 
  -1  13  20      457.74      708.93    251.69 o 
   0  13  20      306.34      356.80    189.28 o 
   1  13  20      751.18      940.82    346.20 o 
   2  13  20      816.27      879.49    269.52 o 
  -2  14  20     2494.73     2878.80    342.51 o 
  -1  14  20     2168.94     2822.50    335.31 o 
   0  14  20      254.47      320.01    381.11 o 
  -9   1  21     1621.39     1649.22    219.70 o 
  -8   1  21     2963.05     3021.37    215.23 o 
  -7   1  21     1199.11     1137.25    162.21 o 
  -6   1  21      469.64      565.70    138.07 o 
  -5   1  21     7937.48     7855.41    380.18 o 
  -4   1  21    13473.21    12947.97    347.55 o 
  -3   1  21     5146.50     4838.57    267.01 o 
  -2   1  21     1670.90     1833.08    124.02 o 
  -1   1  21      626.53      702.27    111.84 o 
   0   1  21     7834.73     7836.36    217.34 o 
   1   1  21    15124.61    15043.11    301.57 o 
   2   1  21    10230.63    10675.53    256.98 o 
   3   1  21      629.43      729.01    127.95 o 
   4   1  21      281.41      186.20    137.62 o 
   5   1  21     1968.34     1891.14    259.17 o 
   6   1  21     1562.44     1420.41    249.88 o 
   7   1  21      162.55       -8.44    214.78 o 
  -9   2  21        1.83      -42.56    177.10 o 
  -8   2  21      727.62      571.99    162.75 o 
  -7   2  21     2427.23     2684.39    295.80 o 
  -6   2  21     2731.61     2477.31    188.52 o 
  -5   2  21      336.54      249.62    138.99 o 
  -4   2  21      458.78      325.66    119.25 o 
  -3   2  21     1406.10     1413.39    117.52 o 
  -2   2  21     1653.48     1443.74    117.04 o 
  -1   2  21     5764.36     6051.61    267.36 o 
   0   2  21     1555.37     1796.30    125.38 o 
   1   2  21     1663.44     1717.91    121.19 o 
   2   2  21     1257.47     1342.16    115.63 o 
   3   2  21       56.48       19.66    110.59 o 
   4   2  21      127.53      -64.98    119.38 o 
   5   2  21       29.93       82.53    162.81 o 
   6   2  21       96.86      -62.26    170.35 o 
   7   2  21       20.03      195.70    183.21 o 
  -9   3  21       30.93      223.62    214.90 o 
  -8   3  21      121.90       78.09    147.26 o 
  -7   3  21      278.15      427.09    149.10 o 
  -6   3  21      417.15      254.39    135.67 o 
  -5   3  21        5.57      -97.32    116.49 o 
  -4   3  21     1486.96     1315.66    148.29 o 
  -3   3  21     8192.90     7781.23    218.63 o 
  -2   3  21     7701.13     7834.68    218.64 o 
  -1   3  21     2682.50     2493.46    163.71 o 
   0   3  21       69.14       18.85     89.62 o 
   1   3  21     5043.97     4844.61    176.37 o 
   2   3  21    10195.75    10208.75    228.79 o 
   3   3  21     7274.41     6786.85    239.68 o 
   4   3  21       37.43       77.81    123.67 o 
   5   3  21     1848.13     1862.05    297.63 o 
   6   3  21     2650.63     2881.08    245.60 o 
   7   3  21     1952.83     2114.28    311.14 o 
  -9   4  21      161.90      -55.96    210.49 o 
  -8   4  21       19.23       -5.42    147.20 o 
  -7   4  21       59.08      136.74    141.87 o 
  -6   4  21      283.46      314.81    138.80 o 
  -5   4  21      705.31      568.14    135.61 o 
  -4   4  21     2278.68     2345.72    174.44 o 
  -3   4  21      519.20      291.33     99.02 o 
  -2   4  21     1901.39     1826.12    128.65 o 
  -1   4  21     9306.71     9151.78    297.85 o 
   0   4  21     8709.87     8525.98    245.17 o 
   1   4  21     2872.84     2710.69    133.04 o 
   2   4  21     1227.81     1192.16    108.19 o 
   3   4  21     6303.23     6151.29    217.31 o 
   4   4  21     5765.37     5590.19    285.90 o 
   5   4  21     3864.45     3856.61    366.56 o 
   6   4  21      944.71     1285.96    260.07 o 
   7   4  21      204.28      379.74    241.18 o 
  -9   5  21     2104.88     2641.02    295.88 o 
  -8   5  21     1721.34     2031.56    258.05 o 
  -7   5  21       50.54      -32.08    145.93 o 
  -6   5  21     1858.51     1937.05    179.19 o 
  -5   5  21     3462.02     3269.82    202.19 o 
  -4   5  21     3261.49     2784.22    189.45 o 
  -3   5  21     1167.01      935.76    123.93 o 
  -2   5  21     2369.04     2338.44    140.27 o 
  -1   5  21     4909.64     4692.84    178.36 o 
   0   5  21     6679.36     6478.64    188.37 o 
   1   5  21      647.28      609.41     96.25 o 
   2   5  21       96.71      -75.34     89.43 o 
   3   5  21      489.15      200.59    151.96 o 
   4   5  21      243.71      -45.81    161.65 o 
   5   5  21       27.04      -21.07    208.15 o 
   6   5  21      283.23      298.82    229.74 o 
   7   5  21      111.76       35.52    228.17 o 
  -8   6  21     2911.60     3055.34    219.98 o 
  -7   6  21     8134.57     8251.51    328.26 o 
  -6   6  21     6209.78     6157.93    238.51 o 
  -5   6  21      916.79      904.52    156.06 o 
  -4   6  21     1788.78     1649.98    165.60 o 
  -3   6  21     9238.07     8877.86    294.07 o 
  -2   6  21    13989.17    13692.53    296.36 o 
  -1   6  21     3831.41     4029.98    158.50 o 
   0   6  21       37.41       55.18     87.91 o 
   1   6  21     1695.37     1736.25    129.55 o 
   2   6  21     2409.04     2135.25    171.22 o 
   3   6  21      961.20      803.69    173.52 o 
   4   6  21      244.48      268.58    216.20 o 
   5   6  21      148.72     -203.38    203.38 o 
   6   6  21      127.60       12.59    354.92 o 
  -8   7  21     1278.07     1401.28    207.55 o 
  -7   7  21       47.25       70.86    165.54 o 
  -6   7  21     2092.85     2101.06    189.99 o 
  -5   7  21     3996.93     4220.75    270.27 o 
  -4   7  21      807.31      591.05    144.29 o 
  -3   7  21      938.79      977.98    180.14 o 
  -2   7  21     7944.26     7432.44    224.63 o 
  -1   7  21     5654.51     5665.97    192.98 o 
   0   7  21      603.08      663.05    113.21 o 
   1   7  21     1122.09     1312.80    159.27 o 
   2   7  21     3123.77     3046.96    221.84 o 
   3   7  21     2129.34     2191.33    224.75 o 
   4   7  21     1241.18     1043.92    320.01 o 
   5   7  21        7.88       55.17    228.17 o 
   6   7  21     1328.58     1444.33    280.72 o 
  -8   8  21      276.00      153.22    261.83 o 
  -7   8  21      457.48      397.47    186.13 o 
  -6   8  21       24.28      -52.30    143.12 o 
  -5   8  21     2027.41     2253.07    194.95 o 
  -4   8  21     3521.56     3343.32    213.61 o 
  -3   8  21     2617.56     2441.20    211.32 o 
  -2   8  21       36.64       94.88     98.96 o 
  -1   8  21     5791.46     5789.86    192.56 o 
   0   8  21    12545.02    12912.93    353.01 o 
   1   8  21     7806.19     7810.81    234.67 o 
   2   8  21      614.75      624.41    141.18 o 
   3   8  21     2686.26     3005.01    301.54 o 
   4   8  21     8805.23     8325.07   1192.78 o 
   5   8  21     4953.05     4553.91    363.88 o 
   6   8  21      612.64      963.21    270.04 o 
  -7   9  21      133.90      153.94    217.59 o 
  -6   9  21      468.86      545.50    187.81 o 
  -5   9  21     1916.30     2091.39    201.92 o 
  -4   9  21      950.74      890.37    164.49 o 
  -3   9  21       62.44      283.28    138.21 o 
  -2   9  21     1925.15     1721.47    156.62 o 
  -1   9  21     4364.36     4526.34    190.29 o 
   0   9  21     1385.57     1606.88    136.09 o 
   1   9  21      723.76      779.27    119.42 o 
   2   9  21     6945.96     6807.44    336.13 o 
   3   9  21     5647.01     5643.63    387.75 o 
   4   9  21      610.09       19.35    328.74 o 
   5   9  21      443.86      105.50    433.47 o 
  -6  10  21     3755.36     3950.76    488.75 o 
  -5  10  21      410.76      456.63    165.58 o 
  -4  10  21     1637.78     1867.32    198.38 o 
  -3  10  21    10713.95    11311.64    568.14 o 
  -2  10  21     7093.26     7301.91    297.14 o 
  -1  10  21     1752.09     1932.18    149.90 o 
   0  10  21      363.27      372.74    120.99 o 
   1  10  21     3160.22     3340.36    213.82 o 
   2  10  21     3122.74     2602.30    478.56 o 
   3  10  21      885.38      575.52    249.73 o 
   4  10  21       33.03       43.24    234.82 o 
   5  10  21      151.65      167.16    245.60 o 
  -6  11  21     1845.88     2133.10    298.99 o 
  -5  11  21     5931.54     5385.06    387.57 o 
  -4  11  21     4640.83     5251.79    315.17 o 
  -3  11  21      220.18       69.45    147.27 o 
  -2  11  21     1954.93     2158.17    242.57 o 
  -1  11  21     2474.61     2566.56    165.25 o 
   0  11  21     1451.86     1514.80    146.86 o 
   1  11  21       90.57      -91.92    185.18 o 
   2  11  21      378.14      213.63    235.65 o 
   3  11  21     1110.92     1064.30    266.75 o 
   4  11  21      711.78      701.94    560.02 o 
  -5  12  21     1066.93     1163.52    322.92 o 
  -4  12  21     2944.98     2430.81    319.04 o 
  -3  12  21     1870.16     2086.04    238.62 o 
  -2  12  21      123.95     -173.82    173.82 o 
  -1  12  21     2121.57     1787.30    265.06 o 
   0  12  21     4418.03     4849.56    258.76 o 
   1  12  21     4112.55     4437.39    374.24 o 
   2  12  21      415.20      609.97    261.23 o 
   3  12  21      786.18      601.87    424.74 o 
  -3  13  21      921.06      864.73    274.83 o 
  -2  13  21     2555.18     2763.27    327.02 o 
  -1  13  21      809.09      590.94    204.52 o 
   0  13  21        0.09       61.99    219.46 o 
   1  13  21     1833.56     2078.40    313.11 o 
  -9   0  22     2166.98     1757.16    392.74 o 
  -8   0  22     3127.06     3021.65    317.88 o 
  -7   0  22      303.07       96.52    317.10 o 
  -6   0  22     9370.58     9200.06    445.28 o 
  -5   0  22    26621.03    25466.01    774.54 o 
  -4   0  22    24359.54    24341.94   1307.69 o 
  -3   0  22     1846.59     1929.93    191.42 o 
  -2   0  22     8381.98     8216.28    414.32 o 
  -1   0  22    45807.44    46568.79    966.90 o 
   0   0  22    34599.38    36554.25   1016.23 o 
   1   0  22     9943.34    10544.90    359.58 o 
   2   0  22      275.11      197.51    154.36 o 
   3   0  22    12220.90    11852.41    467.64 o 
   4   0  22    14770.63    15133.71    805.85 o 
   5   0  22     9504.51     9324.02    645.84 o 
   6   0  22      132.94     -311.29    311.29 o 
   7   0  22     1867.19     1207.32    398.56 o 
  -9   1  22     1593.24     1835.90    276.40 o 
  -8   1  22       28.55      -29.66    149.45 o 
  -7   1  22     3789.91     3579.89    243.97 o 
  -6   1  22     9269.15     8796.24    349.43 o 
  -5   1  22     3958.20     4484.94    253.62 o 
  -4   1  22       19.13     -114.40    114.40 o 
  -3   1  22    10336.64    10217.71    255.06 o 
  -2   1  22    14298.95    14617.54    423.52 o 
  -1   1  22     5013.95     4658.71    178.79 o 
   0   1  22     1580.80     1440.22    121.04 o 
   1   1  22    10542.87    11094.21    262.60 o 
   2   1  22     8825.59     9654.99    335.78 o 
   3   1  22     4130.04     4001.22    203.76 o 
   4   1  22      521.27      240.47    206.73 o 
   5   1  22     3370.09     2721.04    295.06 o 
   6   1  22     3178.09     3235.18    637.12 o 
   7   1  22     1170.67     1387.69    283.88 o 
  -9   2  22      397.02      391.92    233.42 o 
  -8   2  22     3537.00     3796.87    243.72 o 
  -7   2  22     6479.58     6089.69    296.24 o 
  -6   2  22     2760.81     2946.48    204.08 o 
  -5   2  22       28.94     -122.41    122.41 o 
  -4   2  22     5533.90     5441.41    243.51 o 
  -3   2  22     9796.37     9011.78    241.47 o 
  -2   2  22     6013.25     5714.52    220.74 o 
  -1   2  22       10.09       -6.65     89.04 o 
   0   2  22     1620.67     1601.24    123.32 o 
   1   2  22      847.76      725.01    106.43 o 
   2   2  22        4.04      -96.49     96.49 o 
   3   2  22       78.50        1.71    112.24 o 
   4   2  22       24.36       28.58    215.28 o 
   5   2  22        3.79       -3.81    311.29 o 
   6   2  22      651.86      735.38    246.75 o 
   7   2  22      924.91     1020.41    268.40 o 
  -9   3  22     2401.44     2157.64    285.85 o 
  -8   3  22      577.88      471.45    165.20 o 
  -7   3  22      449.32      448.69    155.96 o 
  -6   3  22     5497.05     5191.49    466.10 o 
  -5   3  22     5447.17     5272.55    244.64 o 
  -4   3  22     3236.24     2948.43    191.08 o 
  -3   3  22        8.68      -18.74     92.12 o 
  -2   3  22      361.24      300.51    100.20 o 
  -1   3  22     7617.84     7225.38    215.81 o 
   0   3  22     2378.54     2189.21    139.22 o 
   1   3  22       89.61      114.46     95.89 o 
   2   3  22     5167.55     5125.96    186.85 o 
   3   3  22      933.91      978.10    128.40 o 
   4   3  22      389.74      301.04    139.60 o 
   5   3  22     1738.13     1747.74    214.48 o 
   6   3  22      378.74      765.91    196.60 o 
   7   3  22       44.04      -65.08    189.04 o 
  -8   4  22     1912.13     2217.21    235.82 o 
  -7   4  22      569.63      690.23    160.04 o 
  -6   4  22      889.87      746.71    153.75 o 
  -5   4  22     5245.11     5531.47    266.75 o 
  -4   4  22     9642.23     9502.92    312.41 o 
  -3   4  22     1806.32     1784.72    163.26 o 
  -2   4  22     1903.52     1921.56    135.70 o 
  -1   4  22    10436.93    10984.91    361.91 o 
   0   4  22    23188.75    24409.67    425.61 o 
   1   4  22     7819.78     7483.94    219.64 o 
   2   4  22      175.64      112.36    100.81 o 
   3   4  22     5686.25     5562.47    359.02 o 
   4   4  22     9739.02     9999.15    328.66 o 
   5   4  22     2551.89     2785.63    262.98 o 
   6   4  22      419.30       59.52    180.18 o 
   7   4  22      678.42      973.25    233.51 o 
  -8   5  22      557.37      753.44    241.39 o 
  -7   5  22     3207.61     3103.97    224.23 o 
  -6   5  22     5535.17     5612.63    405.85 o 
  -5   5  22      507.13      489.86    145.95 o 
  -4   5  22     3235.70     3258.05    206.24 o 
  -3   5  22    24051.28    23671.11    516.36 o 
  -2   5  22    17137.41    17547.04    345.84 o 
  -1   5  22     4089.22     3922.31    169.85 o 
   0   5  22     2320.84     2130.80    192.65 o 
   1   5  22    11284.29    11750.73    257.75 o 
   2   5  22    19154.00    19916.33    409.30 o 
   3   5  22     4337.87     4450.53    371.52 o 
   4   5  22       16.82      102.80    158.56 o 
   5   5  22     1993.73     1776.47    397.11 o 
   6   5  22     3756.47     4111.72    522.20 o 
  -8   6  22     1418.09     1705.36    218.74 o 
  -7   6  22     2209.89     2341.57    326.32 o 
  -6   6  22      384.09      526.15    155.61 o 
  -5   6  22      104.15      140.52    139.42 o 
  -4   6  22     2548.91     2609.09    199.38 o 
  -3   6  22     2038.68     2318.23    185.92 o 
  -2   6  22        8.48      -95.67     99.19 o 
  -1   6  22      435.50      525.27    108.01 o 
   0   6  22     1815.77     1908.98    127.72 o 
   1   6  22      997.74     1012.70    112.21 o 
   2   6  22        1.37        8.98    123.39 o 
   3   6  22      617.17      729.96    176.87 o 
   4   6  22     2026.15     1672.80    271.26 o 
   5   6  22      354.74      417.19    240.24 o 
   6   6  22        4.28       52.62    244.78 o 
  -8   7  22      370.90      302.48    315.65 o 
  -7   7  22       41.65        7.12    172.65 o 
  -6   7  22      901.51      970.37    173.39 o 
  -5   7  22     1442.63     1489.16    175.15 o 
  -4   7  22     2645.35     2830.35    205.62 o 
  -3   7  22      223.76      229.68    131.91 o 
  -2   7  22      250.60       43.94    105.08 o 
  -1   7  22      927.66      952.98    115.66 o 
   0   7  22     1269.25     1193.17    119.51 o 
   1   7  22      876.29     1073.80    136.04 o 
   2   7  22       16.65      105.82    124.01 o 
   3   7  22      353.99      236.07    172.37 o 
   4   7  22      329.86      449.22    238.56 o 
   5   7  22      542.10      675.08    256.76 o 
   6   7  22        1.92     -159.36    251.42 o 
  -7   8  22      542.46      382.59    230.29 o 
  -6   8  22       33.67     -103.32    171.76 o 
  -5   8  22      101.66       86.79    150.76 o 
  -4   8  22     1635.19     1983.90    207.01 o 
  -3   8  22     1600.00     1573.50    243.55 o 
  -2   8  22        0.04      -61.59    117.80 o 
  -1   8  22     1600.61     1679.47    131.32 o 
   0   8  22      557.04      508.05    148.38 o 
   1   8  22      203.10      350.16    112.37 o 
   2   8  22        4.89      -35.28    162.01 o 
   3   8  22      379.07      113.13    224.91 o 
   4   8  22      967.23      808.17    258.98 o 
   5   8  22      641.79      620.60    257.22 o 
  -7   9  22     1431.75     1461.75    270.04 o 
  -6   9  22      333.75      125.44    218.90 o 
  -5   9  22      578.49      839.44    178.36 o 
  -4   9  22     2676.91     3154.29    223.04 o 
  -3   9  22     5972.57     5665.20    270.78 o 
  -2   9  22     4458.10     4583.69    245.00 o 
  -1   9  22     1090.21      911.44    122.05 o 
   0   9  22      600.70      530.62    122.85 o 
   1   9  22     3084.02     3217.83    216.29 o 
   2   9  22     4970.84     5223.61    310.30 o 
   3   9  22     1911.60     1891.71    327.29 o 
   4   9  22        5.70      260.45    240.60 o 
   5   9  22     1171.12      867.29    271.52 o 
  -6  10  22      885.63     1166.23    267.21 o 
  -5  10  22      733.83      805.49    251.49 o 
  -4  10  22      362.18      319.30    156.75 o 
  -3  10  22        5.42      -45.48    152.29 o 
  -2  10  22      167.02      212.05    147.37 o 
  -1  10  22     1259.46     1360.49    145.62 o 
   0  10  22      548.45      467.02    125.35 o 
   1  10  22      390.36      290.23    171.94 o 
   2  10  22       14.71       82.62    226.75 o 
   3  10  22      925.17      611.75    247.11 o 
   4  10  22      951.89     1064.76    275.86 o 
  -5  11  22      217.21      472.12    251.69 o 
  -4  11  22      629.47      712.98    254.00 o 
  -3  11  22      429.79      746.44    200.20 o 
  -2  11  22      359.54      382.26    161.66 o 
  -1  11  22       27.67     -131.07    131.07 o 
   0  11  22       53.05      -43.88    131.37 o 
   1  11  22      951.37      597.90    207.13 o 
   2  11  22     1245.68     1048.93    292.38 o 
   3  11  22      369.30      118.52    247.37 o 
  -4  12  22        4.04     -208.75    240.26 o 
  -3  12  22      228.77      562.93    292.38 o 
  -2  12  22      467.63      458.80    189.12 o 
  -1  12  22      624.50      887.14    204.85 o 
   0  12  22      837.29     1026.46    207.18 o 
   1  12  22      256.62       75.82    245.60 o 
   2  12  22        0.32      -11.64    430.56 o 
  -2  13  22       65.58     -117.60    249.17 o 
  -1  13  22       19.69       39.55    194.02 o 
   0  13  22       61.08      153.36    250.19 o 
  -9   1  23      423.24      392.99    238.60 o 
  -8   1  23     1613.24     1892.40    413.11 o 
  -7   1  23      880.94     1135.28    175.58 o 
  -6   1  23      400.54      488.33    148.83 o 
  -5   1  23       57.12       93.73    134.44 o 
  -4   1  23     1692.43     1643.54    166.51 o 
  -3   1  23     3328.09     3089.08    231.37 o 
  -2   1  23     5311.13     5400.34    201.53 o 
  -1   1  23     2232.75     2353.02    144.00 o 
   0   1  23      290.16      398.93    106.37 o 
   1   1  23     3682.43     3831.57    171.30 o 
   2   1  23     9983.80    10693.12    320.26 o 
   3   1  23     6965.22     6916.07    277.56 o 
   4   1  23      644.43      720.34    238.60 o 
   5   1  23      400.83      240.49    227.65 o 
   6   1  23      324.43      490.65    244.37 o 
   7   1  23      336.33      204.87    249.93 o 
  -8   2  23      252.77      605.12    228.34 o 
  -7   2  23      330.07      473.50    157.53 o 
  -6   2  23      216.70      164.58    141.44 o 
  -5   2  23       48.85     -125.91    125.91 o 
  -4   2  23      603.41      454.74    138.93 o 
  -3   2  23      195.47      135.68    125.97 o 
  -2   2  23       30.72      -69.00     96.29 o 
  -1   2  23      321.03      315.29    105.22 o 
   0   2  23       27.47      -92.78     92.78 o 
   1   2  23      782.15      818.11    137.26 o 
   2   2  23      691.87      635.44    137.53 o 
   3   2  23        1.91      -49.37    151.03 o 
   4   2  23      128.99      119.98    216.43 o 
   5   2  23      279.95      313.98    226.17 o 
   6   2  23       14.88     -156.44    226.97 o 
  -8   3  23      784.10      607.42    233.31 o 
  -7   3  23     3450.05     3157.08    223.75 o 
  -6   3  23      638.41      567.99    152.95 o 
  -5   3  23      372.21      244.21    137.03 o 
  -4   3  23     4095.97     4272.76    227.70 o 
  -3   3  23    10583.40    10825.59    333.74 o 
  -2   3  23     9115.67     8730.41    246.27 o 
  -1   3  23     3653.90     3853.79    172.63 o 
   0   3  23      498.32      187.00    104.33 o 
   1   3  23     4084.78     4224.17    179.98 o 
   2   3  23     5968.05     5923.15    331.73 o 
   3   3  23     1726.38     1704.44    204.03 o 
   4   3  23       10.10       67.13    171.39 o 
   5   3  23      541.33      390.92    185.67 o 
   6   3  23     1114.63      898.81    212.28 o 
  -8   4  23      748.98      938.10    498.93 o 
  -7   4  23       67.85      -50.30    148.64 o 
  -6   4  23     2018.34     2152.25    191.04 o 
  -5   4  23     8055.83     8256.20    372.04 o 
  -4   4  23     5440.29     5376.56    250.22 o 
  -3   4  23     1163.20     1292.60    229.27 o 
  -2   4  23     4212.65     4326.02    239.61 o 
  -1   4  23    13933.19    14017.18    405.06 o 
   0   4  23    14024.73    14344.20    311.97 o 
   1   4  23     1999.17     2050.57    143.20 o 
   2   4  23      789.18      671.89    180.36 o 
   3   4  23     3273.79     3195.31    209.85 o 
   4   4  23     4492.88     4075.95    274.41 o 
   5   4  23     1845.09     1652.52    223.99 o 
   6   4  23      146.29       15.34    191.88 o 
  -8   5  23       78.97       80.46    253.10 o 
  -7   5  23      261.05      386.31    184.56 o 
  -6   5  23      437.17      424.39    163.31 o 
  -5   5  23      562.78      570.26    153.39 o 
  -4   5  23        3.73     -140.52    140.52 o 
  -3   5  23      499.93      663.20    149.91 o 
  -2   5  23     1447.60     1301.13    148.97 o 
  -1   5  23        6.59      -30.17     97.76 o 
   0   5  23       95.50       24.20    101.06 o 
   1   5  23       34.58      102.88     97.12 o 
   2   5  23        2.20       60.13    120.93 o 
   3   5  23       81.79      -51.97    174.68 o 
   4   5  23     1065.80      856.45    163.04 o 
   5   5  23     1418.65     1638.75    293.83 o 
   6   5  23       69.42      -93.35    296.17 o 
  -8   6  23     1950.97     1566.86    271.86 o 
  -7   6  23     1683.46     1610.02    346.20 o 
  -6   6  23      111.34       58.05    148.90 o 
  -5   6  23        0.92     -138.52    138.52 o 
  -4   6  23       32.98     -132.19    132.19 o 
  -3   6  23      139.31      157.65    134.29 o 
  -2   6  23       69.87      159.41    111.24 o 
  -1   6  23      197.78      189.72    108.36 o 
   0   6  23      831.03      881.07    155.56 o 
   1   6  23      514.02      638.82    108.03 o 
   2   6  23     1066.19     1107.69    144.42 o 
   3   6  23      999.25      676.48    190.22 o 
   4   6  23       69.11     -117.48    356.38 o 
   5   6  23      669.02      728.07    262.61 o 
   6   6  23     1532.37     1205.56    301.06 o 
  -7   7  23     2007.55     1831.06    281.02 o 
  -6   7  23     2677.43     2364.42    241.57 o 
  -5   7  23      373.66      373.53    155.85 o 
  -4   7  23     1131.18     1202.50    170.93 o 
  -3   7  23     4541.99     4707.06    243.96 o 
  -2   7  23     6249.16     5947.56    237.70 o 
  -1   7  23       74.66      -12.23     98.43 o 
   0   7  23     1509.55     1643.08    130.60 o 
   1   7  23     2999.33     3181.82    155.55 o 
   2   7  23     1838.60     1812.32    220.52 o 
   3   7  23      454.82      426.68    189.30 o 
   4   7  23      151.23      300.73    272.01 o 
   5   7  23     1022.14      718.93    268.64 o 
  -7   8  23      313.66      272.88    236.54 o 
  -6   8  23     4080.19     4018.00    334.84 o 
  -5   8  23     8160.32     7268.68    309.29 o 
  -4   8  23     7214.72     7896.16    377.92 o 
  -3   8  23      360.50      117.65    143.11 o 
  -2   8  23     3620.90     3651.03    228.60 o 
  -1   8  23    15821.72    16589.67    330.50 o 
   0   8  23     9287.85     9734.54    320.22 o 
   1   8  23     1736.41     1734.66    181.35 o 
   2   8  23      746.48      805.58    192.07 o 
   3   8  23     6274.47     5996.11    332.77 o 
   4   8  23     4833.71     4932.95   1002.22 o 
   5   8  23     1106.57      934.12    277.46 o 
  -6   9  23     1795.85     1970.61    290.03 o 
  -5   9  23       19.39      198.41    231.47 o 
  -4   9  23     1289.75     1557.45    191.83 o 
  -3   9  23     2827.54     3145.21    226.33 o 
  -2   9  23     3196.86     3148.57    216.67 o 
  -1   9  23      427.98      291.02    114.10 o 
   0   9  23     1187.34     1034.78    136.50 o 
   1   9  23     7160.80     7177.72    296.46 o 
   2   9  23     5333.73     5036.93    314.35 o 
   3   9  23      537.57      604.24    274.92 o 
   4   9  23      853.82      755.56    327.29 o 
  -5  10  23      161.49       86.94    232.35 o 
  -4  10  23      855.90      811.24    258.86 o 
  -3  10  23      380.02      339.26    188.83 o 
  -2  10  23        2.31      -21.26    146.41 o 
  -1  10  23      167.80      120.69    132.29 o 
   0  10  23        1.54       43.80    118.76 o 
   1  10  23      349.57       74.19    185.87 o 
   2  10  23      675.63     1163.81    280.72 o 
   3  10  23      805.81      888.42    275.29 o 
  -4  11  23       33.97     -175.17    318.56 o 
  -3  11  23      836.54      835.47    263.22 o 
  -2  11  23      494.51      593.62    200.86 o 
  -1  11  23        1.08      -46.06    176.99 o 
   0  11  23      374.86      422.59    191.16 o 
   1  11  23     1560.99     1142.21    276.54 o 
   2  11  23      406.09      114.37    337.47 o 
  -3  12  23      441.17      352.23    267.65 o 
  -2  12  23     1511.51     1643.70    302.31 o 
  -1  12  23     4796.23     5375.76    578.63 o 
   0  12  23     6182.13     7045.65    441.36 o 
   1  12  23     1660.46     1185.37    287.05 o 
  -8   0  24     2077.30     1882.26    398.56 o 
  -7   0  24     1779.60     1803.68    282.58 o 
  -6   0  24    11221.09    10828.18    571.66 o 
  -5   0  24    20267.58    20983.41   1239.32 o 
  -4   0  24    13296.19    13026.84    747.67 o 
  -3   0  24        0.60      -49.54    176.88 o 
  -2   0  24    11391.23    11405.20    528.94 o 
  -1   0  24    18980.91    19721.18    660.94 o 
   0   0  24    21761.25    22589.90    587.06 o 
   1   0  24     4071.62     4181.03    259.12 o 
   2   0  24     1439.15     1740.80    242.92 o 
   3   0  24     7431.90     6727.15    375.09 o 
   4   0  24     5416.15     5082.39    532.39 o 
   5   0  24       89.29      113.46    331.65 o 
   6   0  24      714.23     1373.15    398.56 o 
  -8   1  24     3882.77     4479.60    358.93 o 
  -7   1  24     4010.16     3805.57    244.52 o 
  -6   1  24     1624.52     1683.47    258.81 o 
  -5   1  24      269.93      255.24    148.64 o 
  -4   1  24     6413.92     6060.52    328.61 o 
  -3   1  24    10640.99    10431.75    332.90 o 
  -2   1  24     2104.01     2185.79    178.03 o 
  -1   1  24     1333.28     1570.43    135.66 o 
   0   1  24     8643.12     9338.67    256.92 o 
   1   1  24    10677.79    10706.82    270.05 o 
   2   1  24     2119.21     1993.17    174.27 o 
   3   1  24       18.16      -11.73    149.88 o 
   4   1  24     2202.45     2160.86    292.70 o 
   5   1  24     2441.41     1798.89    294.93 o 
   6   1  24       68.82      349.06    260.07 o 
  -8   2  24      178.83      637.71    270.56 o 
  -7   2  24      193.97       21.43    154.48 o 
  -6   2  24      117.64      -80.97    148.67 o 
  -5   2  24      315.75      299.77    148.17 o 
  -4   2  24       36.47     -117.67    183.08 o 
  -3   2  24     2756.69     2609.58    191.98 o 
  -2   2  24     5134.75     5230.98    201.46 o 
  -1   2  24      501.34      406.15    113.69 o 
   0   2  24     1237.26     1142.91    125.42 o 
   1   2  24     9789.83    10690.15    391.61 o 
   2   2  24     7715.91     8186.73    291.39 o 
   3   2  24     1181.95     1040.15    214.31 o 
   4   2  24      187.02        0.58    221.46 o 
   5   2  24     3173.68     3073.06    349.11 o 
   6   2  24     4924.40     4792.54    775.30 o 
  -8   3  24     1302.92     1446.71    275.29 o 
  -7   3  24     1028.75     1530.17    222.29 o 
  -6   3  24       11.94      112.71    149.52 o 
  -5   3  24      827.99      680.27    159.29 o 
  -4   3  24     1755.45     1819.32    184.19 o 
  -3   3  24      569.88      384.77    142.49 o 
  -2   3  24      678.42      741.50    122.08 o 
  -1   3  24     2044.14     2049.85    144.05 o 
   0   3  24     6995.88     7035.97    226.60 o 
   1   3  24     3970.09     4341.33    185.85 o 
   2   3  24      200.38       86.95    130.31 o 
   3   3  24     3371.66     3202.68    251.48 o 
   4   3  24     5554.18     6291.89    410.08 o 
   5   3  24     2436.45     2053.20    304.12 o 
   6   3  24       44.50       26.53    255.61 o 
  -8   4  24      616.82     1083.51    283.65 o 
  -7   4  24     1082.26     1454.62    254.69 o 
  -6   4  24     6629.55     6778.00    346.84 o 
  -5   4  24    12412.69    12302.39    372.33 o 
  -4   4  24     3484.81     3581.44    226.46 o 
  -3   4  24      483.57      401.20    189.80 o 
  -2   4  24     8966.93     9654.08    267.30 o 
  -1   4  24    11767.64    12445.83    342.79 o 
   0   4  24     7801.93     8023.23    305.09 o 
   1   4  24       39.85      -50.68    103.25 o 
   2   4  24     1788.56     1799.19    230.95 o 
   3   4  24     3394.40     3452.38    446.78 o 
   4   4  24     2255.50     2033.35    239.20 o 
   5   4  24      231.14      150.10    195.25 o 
   6   4  24      646.83      649.45    226.68 o 
  -7   5  24     6389.44     5925.13    389.49 o 
  -6   5  24     1858.32     1964.21    201.74 o 
  -5   5  24      238.23      168.00    146.62 o 
  -4   5  24     9411.26     9970.86    439.93 o 
  -3   5  24    15381.64    15913.43    420.65 o 
  -2   5  24     5932.77     6715.06    231.57 o 
  -1   5  24      435.68      147.06    110.77 o 
   0   5  24     2868.30     2827.79    163.74 o 
   1   5  24     7579.11     7924.01    232.24 o 
   2   5  24     1550.72     1731.82    169.69 o 
   3   5  24      295.61        1.84    150.75 o 
   4   5  24       48.04      -14.87    184.76 o 
   5   5  24      849.60      600.30    240.92 o 
  -7   6  24       63.08        7.19    226.17 o 
  -6   6  24      760.97      649.72    197.92 o 
  -5   6  24      910.58      893.60    172.10 o 
  -4   6  24        0.11      250.41    262.44 o 
  -3   6  24     1355.31     1226.63    170.53 o 
  -2   6  24     2483.02     2460.25    176.79 o 
  -1   6  24      227.45       86.06    112.57 o 
   0   6  24      106.29       80.86    111.25 o 
   1   6  24     2314.61     2526.34    149.71 o 
   2   6  24     2341.54     2197.70    213.31 o 
   3   6  24     1550.94     1592.71    188.58 o 
   4   6  24      111.09     -178.73    178.73 o 
   5   6  24      372.22      133.90    258.00 o 
  -7   7  24        1.38     -157.15    229.03 o 
  -6   7  24       39.43       17.03    215.71 o 
  -5   7  24       49.32       17.34    157.05 o 
  -4   7  24      175.45       84.54    144.34 o 
  -3   7  24       86.95      120.86    239.35 o 
  -2   7  24     1017.50     1079.61    228.51 o 
  -1   7  24     1098.99     1145.04    136.65 o 
   0   7  24      236.51      394.67    114.59 o 
   1   7  24      589.95      336.07    133.31 o 
   2   7  24     1150.91      952.57    180.80 o 
   3   7  24     4389.54     4663.27    434.10 o 
   4   7  24     4281.60     4819.10   1072.04 o 
   5   7  24     1204.53      935.85    280.72 o 
  -6   8  24       96.24      454.97    242.71 o 
  -5   8  24      352.89      102.50    235.00 o 
  -4   8  24      350.71      415.23    168.17 o 
  -3   8  24       79.26      314.79    152.66 o 
  -2   8  24     1570.98     1480.71    179.92 o 
  -1   8  24     1170.39     1601.74    138.36 o 
   0   8  24      279.35      243.51    114.33 o 
   1   8  24      894.33     1112.77    172.08 o 
   2   8  24     1685.89     2138.64    246.30 o 
   3   8  24      631.73      610.72    210.40 o 
   4   8  24       27.76      367.09    256.79 o 
  -6   9  24      438.29      320.63    253.00 o 
  -5   9  24      308.80      684.52    252.40 o 
  -4   9  24     4113.14     4191.91    297.80 o 
  -3   9  24     6149.57     6471.56    332.99 o 
  -2   9  24     3867.38     4143.20    250.67 o 
  -1   9  24      340.15      344.10    143.33 o 
   0   9  24      323.95      283.15    117.40 o 
   1   9  24     3151.98     2627.45    258.97 o 
   2   9  24     2172.52     2178.53    254.05 o 
   3   9  24      526.63      344.76    248.51 o 
  -5  10  24      929.16      809.59    274.18 o 
  -4  10  24       59.23      373.11    247.66 o 
  -3  10  24      387.60      499.08    215.01 o 
  -2  10  24      969.24      969.81    205.87 o 
  -1  10  24      596.32      439.54    189.88 o 
   0  10  24      141.33      105.19    143.05 o 
   1  10  24       21.50     -189.04    189.04 o 
   2  10  24      234.28      491.95    262.44 o 
   3  10  24      243.32      303.75    262.69 o 
  -4  11  24        3.93        0.89    257.47 o 
  -3  11  24      472.84      391.83    260.22 o 
  -2  11  24     1261.02     1645.38    378.91 o 
  -1  11  24     1464.51     1437.45    229.62 o 
   0  11  24      441.14      419.72    198.76 o 
   1  11  24      106.98     -243.14    243.14 o 
  -1  12  24     1235.65     1376.06    384.02 o 
  -8   1  25      100.61       24.83    238.60 o 
  -7   1  25      750.57     1247.56    255.07 o 
  -6   1  25     1181.54     1346.66    191.81 o 
  -5   1  25      536.77      741.08    167.91 o 
  -4   1  25       23.42       97.02    138.14 o 
  -3   1  25     1069.99     1008.67    159.58 o 
  -2   1  25     4605.27     4408.10    194.10 o 
  -1   1  25     6921.91     7001.76    233.35 o 
   0   1  25     1872.71     1917.25    146.14 o 
   1   1  25      363.09      396.40    112.61 o 
   2   1  25     2787.56     2961.79    200.88 o 
   3   1  25     3279.03     3748.76    682.21 o 
   4   1  25     1656.16     2094.89    296.14 o 
   5   1  25      520.76      572.17    265.15 o 
   6   1  25       30.95      192.21    262.23 o 
  -8   2  25        4.73      338.97    240.58 o 
  -7   2  25       52.92       55.77    217.01 o 
  -6   2  25      335.64      315.30    157.08 o 
  -5   2  25      297.13      572.62    159.90 o 
  -4   2  25     1257.18     1119.23    166.39 o 
  -3   2  25     1570.59     1702.97    251.84 o 
  -2   2  25      498.37      632.59    126.36 o 
  -1   2  25        1.35      -86.58    110.25 o 
   0   2  25      777.07      915.56    127.24 o 
   1   2  25     1478.58     1626.21    148.54 o 
   2   2  25      991.84     1113.68    160.11 o 
   3   2  25      954.79      894.14    196.05 o 
   4   2  25       11.12      195.89    233.31 o 
   5   2  25      537.92      472.52    255.96 o 
  -7   3  25     2137.23     2197.21    284.77 o 
  -6   3  25      568.47      554.23    189.91 o 
  -5   3  25        2.33       24.84    144.02 o 
  -4   3  25     2535.92     2500.50    308.22 o 
  -3   3  25     5354.73     5552.87    322.67 o 
  -2   3  25     4807.49     4960.98    207.03 o 
  -1   3  25      748.62      827.49    129.89 o 
   0   3  25        9.90       85.33    135.31 o 
   1   3  25     1617.56     1700.15    144.71 o 
   2   3  25     1680.54     1718.64    179.72 o 
   3   3  25      229.82       65.10    176.99 o 
   4   3  25        7.31      177.46    231.36 o 
   5   3  25       47.05      275.12    333.10 o 
  -7   4  25       39.97      256.93    242.98 o 
  -6   4  25     1372.71     1404.18    229.69 o 
  -5   4  25     1648.08     1658.43    217.09 o 
  -4   4  25     2455.32     2512.43    211.20 o 
  -3   4  25       68.08      220.86    145.07 o 
  -2   4  25     1766.91     1825.00    183.15 o 
  -1   4  25     3249.71     2999.20    170.71 o 
   0   4  25     1892.64     1772.19    148.63 o 
   1   4  25      114.35       87.86    115.10 o 
   2   4  25       20.88      -77.26    164.04 o 
   3   4  25      477.14      424.24    237.37 o 
   4   4  25      256.46      192.21    197.93 o 
   5   4  25      164.14      169.13    222.26 o 
  -7   5  25        8.19     -227.66    230.25 o 
  -6   5  25     1060.68     1367.89    262.93 o 
  -5   5  25     1419.91     1758.06    297.71 o 
  -4   5  25     1066.66     1011.20    173.42 o 
  -3   5  25        6.09      152.62    241.03 o 
  -2   5  25     1362.26     1628.60    180.80 o 
  -1   5  25     3523.92     4027.29    191.46 o 
   0   5  25      793.17      800.21    131.01 o 
   1   5  25      393.16      331.09    175.52 o 
   2   5  25      794.14      845.03    175.63 o 
   3   5  25     3748.21     3731.84    242.93 o 
   4   5  25     2922.40     2887.48    271.26 o 
   5   5  25      405.12      350.95    269.73 o 
  -7   6  25      440.53      545.37    257.22 o 
  -6   6  25      260.59      453.14    236.79 o 
  -5   6  25      346.26      331.96    163.87 o 
  -4   6  25     2415.94     2713.13    220.89 o 
  -3   6  25     4889.39     4922.04    259.18 o 
  -2   6  25     1962.67     2276.49    197.40 o 
  -1   6  25      355.52      332.90    125.00 o 
   0   6  25     4274.62     4836.79    205.08 o 
   1   6  25     5421.45     5710.62    244.07 o 
   2   6  25     5530.92     5940.85    303.59 o 
   3   6  25      789.98      896.93    185.28 o 
   4   6  25      506.69      604.01    214.59 o 
  -6   7  25       24.91      345.01    246.83 o 
  -5   7  25     1104.93     1145.44    268.31 o 
  -4   7  25     3185.79     3306.45    237.43 o 
  -3   7  25     2940.39     3181.51    252.45 o 
  -2   7  25      117.45        8.96    145.51 o 
  -1   7  25     2215.56     2231.11    162.80 o 
   0   7  25     1960.01     2284.82    152.12 o 
   1   7  25      618.10      428.26    142.76 o 
   2   7  25       70.30     -156.16    156.16 o 
   3   7  25      863.18      990.00    263.70 o 
   4   7  25      686.90      742.40    280.83 o 
  -6   8  25     5582.58     6247.98    426.55 o 
  -5   8  25     7381.81     7625.31    459.60 o 
  -4   8  25     2777.74     3050.49    263.67 o 
  -3   8  25       50.11     -108.21    153.64 o 
  -2   8  25     4301.68     4241.28    251.69 o 
  -1   8  25     6336.17     6769.88    270.22 o 
   0   8  25     1766.89     1797.44    148.96 o 
   1   8  25      345.49      339.29    171.31 o 
   2   8  25     1245.38     1368.01    201.22 o 
   3   8  25      572.87      346.96    245.66 o 
  -5   9  25     1972.03     2262.35    370.92 o 
  -4   9  25     3295.83     3362.86    351.61 o 
  -3   9  25     2412.67     2274.81    250.97 o 
  -2   9  25      115.32      421.24    189.73 o 
  -1   9  25     1339.34     1353.90    187.01 o 
   0   9  25     3457.65     3358.65    193.29 o 
   1   9  25     1969.70     1903.55    217.34 o 
   2   9  25      270.33      148.94    203.04 o 
   3   9  25      540.15      655.29    275.74 o 
  -4  10  25     1359.47     1400.66    389.83 o 
  -3  10  25     3448.30     3799.40    366.10 o 
  -2  10  25     3179.49     3468.07    281.46 o 
  -1  10  25      154.79      -17.14    262.55 o 
   0  10  25     2448.06     2530.04    221.58 o 
   1  10  25     6448.56     6294.48    430.35 o 
   2  10  25     5697.23     5386.46   1025.50 o 
  -2  11  25     1445.91     1198.28    299.05 o 
  -1  11  25     4059.06     5009.31    319.75 o 
   0  11  25     3061.75     3028.49    514.93 o 
  -7   0  26     2713.38     3755.79    491.66 o 
  -6   0  26     6183.84     5496.94    399.79 o 
  -5   0  26     3640.49     2970.91    317.42 o 
  -4   0  26        7.72      133.42    221.91 o 
  -3   0  26     1391.23     1283.00    282.19 o 
  -2   0  26      327.67      141.96    171.73 o 
  -1   0  26       45.02        1.65    164.33 o 
   0   0  26      154.30      -43.80    159.04 o 
   1   0  26       18.80       -8.46    160.22 o 
   2   0  26       16.71      -32.33    195.91 o 
   3   0  26       41.22     -101.82    331.65 o 
   4   0  26      315.04      855.31    384.02 o 
   5   0  26      607.95      936.77    407.29 o 
  -7   1  26      200.81      220.43    253.10 o 
  -6   1  26      573.62      275.30    233.31 o 
  -5   1  26     3946.10     4116.30    329.63 o 
  -4   1  26     2462.86     2626.81    212.18 o 
  -3   1  26      101.74     -140.65    140.65 o 
  -2   1  26     2126.73     2476.07    165.25 o 
  -1   1  26     5266.91     5107.22    207.81 o 
   0   1  26     3462.35     3354.84    197.43 o 
   1   1  26      158.87      -18.77    117.28 o 
   2   1  26     1326.28     1611.22    180.73 o 
   3   1  26     2598.34     2773.10    323.95 o 
   4   1  26      391.25       13.19    328.74 o 
   5   1  26        1.24        1.60    260.22 o 
  -7   2  26     3204.52     3066.30    326.05 o 
  -6   2  26      796.70      789.38    251.99 o 
  -5   2  26      833.59      972.91    181.02 o 
  -4   2  26     7986.93     8390.46    370.78 o 
  -3   2  26    14214.75    14474.89    411.25 o 
  -2   2  26     5909.76     6177.01    250.50 o 
  -1   2  26      127.46      171.06    120.24 o 
   0   2  26    10816.13    11263.99    298.31 o 
   1   2  26    18098.02    18937.89    418.50 o 
   2   2  26     8632.48     8757.86    316.58 o 
   3   2  26      141.90      280.14    250.93 o 
   4   2  26     2594.65     2989.88    667.66 o 
   5   2  26     5785.75     6114.59    753.49 o 
  -7   3  26      208.30      -46.98    235.53 o 
  -6   3  26     2647.88     2802.42    315.64 o 
  -5   3  26     6208.20     6073.69    294.00 o 
  -4   3  26     1757.77     1686.47    189.54 o 
  -3   3  26      175.84      123.52    141.02 o 
  -2   3  26     6359.04     6440.61    284.71 o 
  -1   3  26    10193.65    10510.25    365.70 o 
   0   3  26     6930.63     7109.90    241.84 o 
   1   3  26      144.72      110.82    144.73 o 
   2   3  26     2377.94     2313.55    238.20 o 
   3   3  26     7681.27     7239.99    459.49 o 
   4   3  26     4374.50     4183.28    370.13 o 
   5   3  26      215.28      -44.06    254.98 o 
  -7   4  26     1120.48      957.81    272.52 o 
  -6   4  26     3430.42     3873.21    345.60 o 
  -5   4  26     1182.14     1019.25    183.89 o 
  -4   4  26        6.94      150.23    152.12 o 
  -3   4  26      998.14      959.73    172.80 o 
  -2   4  26     1956.69     1745.34    184.08 o 
  -1   4  26     1185.08     1040.21    138.01 o 
   0   4  26       21.95      -70.00    136.39 o 
   1   4  26       94.06       85.04    143.53 o 
   2   4  26      103.36      -35.83    177.00 o 
   3   4  26       63.72      160.93    187.41 o 
   4   4  26      396.60       98.44    256.25 o 
   5   4  26      579.71      848.04    293.63 o 
  -6   5  26        5.37     -162.73    224.40 o 
  -5   5  26     1424.68     1218.16    267.05 o 
  -4   5  26     3108.67     3127.67    229.20 o 
  -3   5  26     2241.60     2054.62    203.16 o 
  -2   5  26       45.57       -8.02    148.59 o 
  -1   5  26      295.83      384.98    129.51 o 
   0   5  26      808.74      698.17    134.48 o 
   1   5  26      228.06      181.06    153.01 o 
   2   5  26      412.00      -54.42    182.94 o 
   3   5  26       21.62       34.21    157.06 o 
   4   5  26       33.35     -140.82    189.60 o 
  -6   6  26     1048.84     1120.77    275.29 o 
  -5   6  26      793.39      665.38    314.19 o 
  -4   6  26     4390.76     4530.12    267.51 o 
  -3   6  26     5671.29     5839.80    287.77 o 
  -2   6  26     1686.88     1741.52    198.89 o 
  -1   6  26       52.12      -11.38    123.32 o 
   0   6  26     2621.25     3064.09    182.58 o 
   1   6  26     3551.55     4170.71    248.39 o 
   2   6  26     1880.82     2039.74    211.58 o 
   3   6  26       40.97       11.81    166.53 o 
   4   6  26      618.52      719.77    229.23 o 
  -6   7  26     4164.72     4406.16    379.03 o 
  -5   7  26     3061.12     3345.96    341.17 o 
  -4   7  26      199.53      225.06    245.05 o 
  -3   7  26     1564.85     1421.92    194.97 o 
  -2   7  26     6295.11     6573.24    432.12 o 
  -1   7  26     6535.61     6485.20    266.69 o 
   0   7  26     2402.40     2435.16    174.19 o 
   1   7  26      335.39      188.84    170.37 o 
   2   7  26     4148.03     4106.13    353.14 o 
   3   7  26     4899.65     5361.89    294.24 o 
  -5   8  26      112.78      114.08    301.10 o 
  -4   8  26      398.63      764.82    272.46 o 
  -3   8  26     1031.18     1296.68    221.22 o 
  -2   8  26      501.48      470.25    197.53 o 
  -1   8  26        2.55      135.86    156.10 o 
   0   8  26     1111.06     1136.37    167.43 o 
   1   8  26     1120.94     1309.14    203.27 o 
   2   8  26      433.02      245.18    180.05 o 
   3   8  26       37.05      -52.34    175.69 o 
  -4   9  26      109.58      -13.79    246.80 o 
  -3   9  26      959.51      774.42    261.36 o 
  -2   9  26     1368.63     1819.81    262.31 o 
  -1   9  26      500.88      629.17    201.62 o 
   0   9  26      538.79      467.33    177.32 o 
   1   9  26       45.22       82.60    247.81 o 
   2   9  26      101.47      285.69    228.48 o 
  -3  10  26       29.96      374.30    268.45 o 
  -2  10  26        5.31       17.53    244.77 o 
  -1  10  26       32.79     -133.08    186.67 o 
   0  10  26        5.98      154.19    372.38 o 
  -7   1  27      633.43      491.77    264.19 o 
  -6   1  27     1381.90     1444.42    280.79 o 
  -5   1  27     1611.24     1472.68    209.53 o 
  -4   1  27      217.91      207.34    160.22 o 
  -3   1  27      386.44      187.49    148.88 o 
  -2   1  27     3511.91     3337.04    222.65 o 
  -1   1  27     4115.09     4915.51    214.57 o 
   0   1  27     1905.71     1882.37    165.47 o 
   1   1  27       36.92      151.61    149.48 o 
   2   1  27     1285.75     1017.53    215.70 o 
   3   1  27     1563.61     1697.09    304.12 o 
   4   1  27      923.08      821.62    274.48 o 
  -7   2  27      168.56     -232.35    232.35 o 
  -6   2  27       27.74      215.47    243.76 o 
  -5   2  27      324.17      311.83    168.84 o 
  -4   2  27      987.95     1032.43    179.22 o 
  -3   2  27     1236.73     1243.79    207.85 o 
  -2   2  27      321.48      349.60    156.24 o 
  -1   2  27       66.85      195.44    127.36 o 
   0   2  27     1118.92     1314.41    149.68 o 
   1   2  27      393.51      715.90    171.79 o 
   2   2  27      634.62      432.23    189.51 o 
   3   2  27       44.30     -184.22    238.85 o 
   4   2  27       46.28      181.51    256.92 o 
  -6   3  27      175.96       48.10    245.21 o 
  -5   3  27       20.21        8.21    230.27 o 
  -4   3  27       16.12     -150.63    150.63 o 
  -3   3  27      187.92        3.58    151.50 o 
  -2   3  27      883.02     1193.43    292.87 o 
  -1   3  27     2490.17     2709.97    212.06 o 
   0   3  27      690.80      817.12    138.49 o 
   1   3  27      449.17      433.18    207.85 o 
   2   3  27      158.18      153.54    190.80 o 
   3   3  27        9.70       29.10    249.78 o 
   4   3  27      282.83      449.42    379.65 o 
  -6   4  27      284.18      299.57    255.06 o 
  -5   4  27       89.23      478.31    256.25 o 
  -4   4  27       62.11       26.89    187.70 o 
  -3   4  27       33.68     -143.67    146.88 o 
  -2   4  27       89.90     -150.30    150.30 o 
  -1   4  27        7.51       76.20    126.64 o 
   0   4  27      333.65      491.69    131.68 o 
   1   4  27       22.21       -4.54    152.10 o 
   2   4  27      318.93      373.89    199.10 o 
   3   4  27     1193.60     1598.15    290.42 o 
   4   4  27      421.91      437.37    280.83 o 
  -6   5  27     3032.88     3573.15    529.48 o 
  -5   5  27     4046.05     3777.58    357.30 o 
  -4   5  27     1041.64     1164.92    234.12 o 
  -3   5  27      581.88      755.41    210.35 o 
  -2   5  27     3845.25     3891.86    381.28 o 
  -1   5  27     4027.78     4302.03    222.49 o 
   0   5  27     1699.54     1873.18    162.84 o 
   1   5  27       67.13      333.84    156.21 o 
   2   5  27     2743.43     2992.52    368.66 o 
   3   5  27     3065.66     3005.54    364.79 o 
   4   5  27      985.39     1146.23    456.75 o 
  -5   6  27     2696.80     2960.04    421.84 o 
  -4   6  27     8727.30    10230.67    529.63 o 
  -3   6  27     7851.78     8171.98    387.90 o 
  -2   6  27      989.69     1632.12    200.51 o 
  -1   6  27      937.10      822.97    158.43 o 
   0   6  27     5589.77     6089.64    241.01 o 
   1   6  27     7115.54     7148.18    378.42 o 
   2   6  27     3270.23     3640.91    295.15 o 
   3   6  27       29.34      259.05    208.16 o 
  -5   7  27      930.94      589.07    482.93 o 
  -4   7  27      277.92       71.60    241.80 o 
  -3   7  27      122.51      148.17    191.31 o 
  -2   7  27     1561.34     1619.47    319.77 o 
  -1   7  27     1846.71     2047.83    209.56 o 
   0   7  27        6.80      154.12    163.24 o 
   1   7  27      375.98      593.05    218.98 o 
   2   7  27     1379.64     1208.56    206.20 o 
  -4   8  27       90.61      379.77    239.49 o 
  -3   8  27       24.57       44.52    243.14 o 
  -2   8  27       77.14      238.11    191.61 o 
  -1   8  27      329.00      419.22    193.52 o 
   0   8  27      195.00      444.13    200.44 o 
   1   8  27       31.32      -85.70    213.57 o 
   2   8  27      467.16      465.84    232.54 o 
  -3   9  27       44.38       40.42    260.87 o 
  -2   9  27      800.52      615.10    346.20 o 
  -1   9  27     1221.87     1321.78    277.78 o 
   0   9  27       58.41      482.93    407.29 o 
  -6   0  28      250.05      407.29    369.47 o 
  -5   0  28      722.44     1056.04    395.65 o 
  -4   0  28      813.17      745.77    259.10 o 
  -3   0  28      743.13      492.38    368.01 o 
  -2   0  28     3382.78     3679.01    348.31 o 
  -1   0  28     4906.14     5622.45    475.44 o 
   0   0  28      859.46      609.88    200.36 o 
   1   0  28       42.08       93.12    220.64 o 
   2   0  28     4902.65     5332.58    587.66 o 
   3   0  28     6672.94     8590.89    727.30 o 
   4   0  28     3428.74     3473.60    541.11 o 
  -6   1  28     1882.22     1680.43    303.29 o 
  -5   1  28      863.68      686.22    264.05 o 
  -4   1  28      191.19      -37.22    182.24 o 
  -3   1  28     3105.26     3136.96    234.45 o 
  -2   1  28     5339.67     5315.21    275.21 o 
  -1   1  28      967.67     1199.70    159.32 o 
   0   1  28      471.04      449.62    139.48 o 
   1   1  28     2993.51     3387.11    237.35 o 
   2   1  28     3873.40     3994.74    432.02 o 
   3   1  28       53.00      -57.87    260.22 o 
   4   1  28      758.90     1215.86    312.36 o 
  -6   2  28       63.07     -240.66    240.66 o 
  -5   2  28     3657.10     3608.74    386.92 o 
  -4   2  28    10609.84    10666.73    384.61 o 
  -3   2  28     6898.94     6526.44    308.73 o 
  -2   2  28      864.01      916.50    189.35 o 
  -1   2  28     3118.71     3107.32    224.39 o 
   0   2  28     7113.83     7242.95    258.50 o 
   1   2  28     6997.13     6528.17    304.37 o 
   2   2  28      353.28      161.25    197.97 o 
   3   2  28      742.78     1050.69    308.38 o 
   4   2  28     1514.64     1128.36    402.93 o 
  -6   3  28     4041.84     4746.99    400.89 o 
  -5   3  28     1830.64     1859.23    308.45 o 
  -4   3  28      191.16      -61.09    210.51 o 
  -3   3  28     3764.10     3949.07    255.19 o 
  -2   3  28     7646.61     7630.33    421.44 o 
  -1   3  28     2765.77     2749.20    184.11 o 
   0   3  28       58.26      103.85    126.97 o 
   1   3  28      858.87      920.10    180.62 o 
   2   3  28     2694.16     2622.52    271.96 o 
   3   3  28     1296.69     1052.26    298.63 o 
  -5   4  28     1153.54     1122.63    291.33 o 
  -4   4  28      505.55      609.47    258.92 o 
  -3   4  28      268.83      417.37    173.59 o 
  -2   4  28     2340.50     2873.71    227.65 o 
  -1   4  28     4588.77     4493.59    251.76 o 
   0   4  28      483.82      417.02    138.70 o 
   1   4  28       27.88     -195.50    195.50 o 
   2   4  28     2109.11     2280.68    261.84 o 
   3   4  28     3189.45     3365.99    380.66 o 
  -5   5  28      264.05      588.80    376.74 o 
  -4   5  28      892.36      992.45    284.86 o 
  -3   5  28      648.50      712.43    214.50 o 
  -2   5  28      227.07      245.17    169.80 o 
  -1   5  28      527.00      687.51    177.28 o 
   0   5  28     3117.03     3753.57    254.67 o 
   1   5  28     4694.89     4739.13    322.68 o 
   2   5  28      998.23     1384.01    243.93 o 
   3   5  28      145.26      157.28    279.17 o 
  -5   6  28     1859.43     1907.81    320.42 o 
  -4   6  28     3387.89     4243.36    381.81 o 
  -3   6  28     1431.62     2078.24    314.24 o 
  -2   6  28        9.70      118.32    191.80 o 
  -1   6  28     1371.39     1670.40    205.21 o 
   0   6  28      899.55     1023.67    186.25 o 
   1   6  28     1258.20     1261.26    243.44 o 
   2   6  28       29.31      -59.26    207.21 o 
  -4   7  28       52.87     -211.67    283.65 o 
  -3   7  28     1295.83     1539.88    287.98 o 
  -2   7  28     4526.55     4318.36    307.92 o 
  -1   7  28     3154.24     3018.60    404.98 o 
   0   7  28      698.70      543.18    216.16 o 
   1   7  28      167.90      207.28    296.74 o 
  -3   8  28       98.00      105.03    242.32 o 
  -2   8  28       54.83      462.00    274.18 o 
  -1   8  28     1052.59     1251.78    228.79 o 
   0   8  28      479.23      494.57    416.02 o 
  -5   1  29     1348.30     1149.01    297.12 o 
  -4   1  29      381.61      209.46    255.08 o 
  -3   1  29      121.54     -119.20    163.56 o 
  -2   1  29     1687.81     1612.98    207.59 o 
  -1   1  29     2728.90     2995.79    223.78 o 
   0   1  29     1184.93      963.68    185.88 o 
   1   1  29      128.05      262.59    170.16 o 
   2   1  29        0.02      -86.67    265.15 o 
   3   1  29      282.09      530.41    503.29 o 
  -5   2  29     1893.87     1932.76    319.76 o 
  -4   2  29     1102.96      952.06    286.52 o 
  -3   2  29      379.26      334.35    177.22 o 
  -2   2  29        7.20      -36.70    155.75 o 
  -1   2  29      394.75      725.84    195.26 o 
   0   2  29       83.72      135.33    165.07 o 
   1   2  29       95.81       -9.33    167.12 o 
   2   2  29       76.34      276.96    278.66 o 
   3   2  29        3.98     -245.39    261.99 o 
  -5   3  29     1527.53     1685.63    529.48 o 
  -4   3  29     1318.02     1451.08    305.47 o 
  -3   3  29      464.51      474.54    215.95 o 
  -2   3  29       49.41       83.43    168.87 o 
  -1   3  29     1166.72     1542.92    223.81 o 
   0   3  29     3890.98     4640.01    276.06 o 
   1   3  29     3352.96     4344.72    410.44 o 
   2   3  29      144.99      462.09    288.89 o 
  -5   4  29      184.44      674.27    278.95 o 
  -4   4  29      163.97     -117.54    296.74 o 
  -3   4  29      423.04      535.34    267.33 o 
  -2   4  29      657.54     1098.22    224.62 o 
  -1   4  29     1867.29     2271.39    220.03 o 
   0   4  29      402.98      503.28    179.17 o 
   1   4  29      461.88      417.24    208.22 o 
   2   4  29     2531.07     2498.78    274.31 o 
  -4   5  29        1.70       83.93    261.16 o 
  -3   5  29      449.96      454.97    269.27 o 
  -2   5  29      849.04      740.86    305.37 o 
  -1   5  29      592.14      655.57    207.60 o 
   0   5  29       10.15     -164.34    169.10 o 
   1   5  29      352.80      402.42    208.41 o 
   2   5  29      154.18     -154.10    201.35 o 
  -3   6  29     1976.94     2317.76    338.75 o 
  -2   6  29       86.04     -144.21    193.57 o 
  -1   6  29      622.45      483.38    212.70 o 
   0   6  29     1270.29      997.83    232.42 o 
   1   6  29      712.05      391.56    288.66 o 
  -2   7  29     1029.27     1450.42    756.39 o 
  -1   7  29       61.86      190.87    242.98 o 
   0   7  29     1979.90     2112.09    500.38 o 
  -4   0  30       98.48     -299.65    360.74 o 
  -3   0  30     9225.48    11645.56    829.12 o 
  -2   0  30    13588.64    14587.13    637.62 o 
  -1   0  30     6121.79     6623.00    449.45 o 
   0   0  30       23.44      182.37    269.10 o 
   1   0  30     3789.96     4194.52    392.78 o 
   2   0  30     6156.98     5955.15    663.30 o 
  -4   1  30     4483.50     4793.80    411.41 o 
  -3   1  30     3063.07     3265.33    362.97 o 
  -2   1  30       26.93     -167.51    167.51 o 
  -1   1  30     1412.43     1840.71    209.83 o 
   0   1  30     4281.01     4796.08    420.33 o 
   1   1  30     2101.59     2016.95    262.60 o 
   2   1  30        6.69      -25.30    284.77 o 
  -4   2  30      745.63     1003.64    300.32 o 
  -3   2  30       15.89     -224.98    249.43 o 
  -2   2  30       64.43       19.91    198.71 o 
  -1   2  30      212.39      275.75    176.50 o 
   0   2  30      262.22      -68.83    169.47 o 
   1   2  30       35.51      148.83    289.48 o 
   2   2  30      322.05      815.93    317.70 o 
  -4   3  30     1300.28     1297.39    302.21 o 
  -3   3  30     2041.30     1624.79    313.30 o 
  -2   3  30      243.89      300.79    207.38 o 
  -1   3  30       93.50       35.23    168.00 o 
   0   3  30      627.21      689.98    189.74 o 
   1   3  30      152.74      -45.73    214.72 o 
  -3   4  30     2900.42     2950.98    538.20 o 
  -2   4  30     6191.06     6742.72    610.93 o 
  -1   4  30     3076.10     3408.45    288.26 o 
   0   4  30      156.07      171.10    184.62 o 
   1   4  30     1988.64     2406.39    285.65 o 
  -3   5  30     2300.84     3089.10    366.99 o 
  -2   5  30       51.98        7.61    265.27 o 
  -1   5  30     3159.22     3771.45    307.72 o 
   0   5  30     8181.13     9091.28    782.58 o 
  -3   1  31      384.77      211.34    284.91 o 
  -2   1  31       46.03      186.54    378.20 o 
  -1   1  31      611.88      446.11    221.08 o 
   0   1  31      900.09     1242.72    215.09 o 
  -3   2  31      190.42     -108.63    594.93 o 
  -2   2  31       24.66      613.70    288.58 o 
  -1   2  31      170.02      176.47    213.46 o 
   0   2  31       93.54      217.21    247.31 o 
  -2   3  31       82.96      304.84    273.50 o 
  -1   3  31     2570.25     2948.24    289.68 o 
   0   3  31     3559.54     3822.70    506.20 o 
                                                 
